# Supplementary material for: 5-Hy­droxy-3,4′,6,7-tetra­meth­oxy­flavone
Source: Acta Crystallogr Sect E Struct Rep Online. 2011 Sep 30;67(Pt 10):o2733. doi: 10.1107/S160053681103827X (PMC3201397; doi:10.1107/S160053681103827X)
Supplement: Supplementary file 1 [file e-67-o2733-sup1.cif]

##############################################################################
#                                                                            #
# This CIF contains the data in a paper accepted for publication in          #
# Acta Crystallographica Section E. It conforms to the requirements of       #
# Notes for Authors for Acta Crystallographica Section E, and has been       #
# peer reviewed under the auspices of the IUCr Commission on Journals.       #
#                                                                            #
# Full details of the Crystallographic Information File format               #
# are given in the paper "The Crystallographic Information File (CIF):       #
# a New Standard Archive File for Crystallography" by S. R. Hall, F. H.      #
# Allen and I. D. Brown [Acta Cryst. (1991), A47, 655-685].                  #
#                                                                            #
# The current version of the core CIF dictionary is obtainable from          #
# ftp://ftp.iucr.org/pub/cif_core.dic.                                       #
#                                                                            #
# Software is freely available for graphical display of the structure(s)     #
# in this CIF. For information consult the CIF software page                 #
# http://www.iucr.org/resources/cif/software.                                #
#                                                                            #
# This file may be used for bona fide research purposes within the           #
# scientific community so long as proper attribution is given to the journal # 
# article from which it was obtained.                                        #
#                                                                            #
##############################################################################
data_I
_audit_creation_method
;
  Olex2 1.1  (compiled 2011.08.18 svn.r1932, GUI svn.r3819)
;
_chemical_name_systematic
;
5-Hydroxy-3,6,7-trimethoxy-2-(4-methoxyphenyl)-4<i>H</i>-1-benzopyran-4-one
;
_chemical_name_common     '5-hydroxy-3,4',6,7-tetramethoxyflavone'
_chemical_formula_moiety     'C19 H18 O7'
_chemical_formula_sum     'C19 H18 O7'
_chemical_formula_weight     358.33
_chemical_melting_point     ?
_space_group_crystal_system     monoclinic
_space_group_name_H-M_alt     'P 21/c'
_space_group_name_Hall     '-P 2ybc'
loop_
    _space_group_symop_id
    _space_group_symop_operation_xyz
    1 'x, y, z'
    2 '-x, y+1/2, -z+1/2'
    3 '-x, -y, -z'
    4 'x, -y-1/2, z-1/2'
_cell_length_a     16.6029(3)
_cell_length_b     7.40255(12)
_cell_length_c     14.8666(3)
_cell_angle_alpha     90.00
_cell_angle_beta     110.487(2)
_cell_angle_gamma     90.00
_cell_volume     1711.60(6)
_cell_formula_units_Z     4
_cell_measurement_reflns_used     3031
_cell_measurement_theta_min     3.1707
_cell_measurement_theta_max     62.6236
_cell_measurement_temperature     295(2)
_exptl_crystal_description     block
_exptl_crystal_colour     colourless
_exptl_crystal_size_max     0.26
_exptl_crystal_size_mid     0.21
_exptl_crystal_size_min     0.18
_exptl_crystal_density_diffrn     1.391
_exptl_crystal_density_meas     ?
_exptl_crystal_density_method     'not measured'
_exptl_crystal_F_000     752
_exptl_absorpt_coefficient_mu     0.899
_exptl_absorpt_correction_type     multi-scan
_exptl_absorpt_process_details     '(CrysAlis PRO; Agilent, 2011)'
_exptl_absorpt_correction_T_min     0.596
_exptl_absorpt_correction_T_max     1.000
_diffrn_ambient_temperature     295(2)
_diffrn_radiation_type     'Cu K\a'
_diffrn_radiation_wavelength     1.5418
_diffrn_radiation_monochromator     mirror
_diffrn_measurement_device_type
                        'Oxford Diffraction Xcalibur Sapphire3 Gemini Ultra CCD'
_diffrn_measurement_method     '\w scans'
_diffrn_detector_area_resol_mean     16.0288
_diffrn_reflns_number     5568
_diffrn_reflns_av_R_equivalents     0.0163
_diffrn_reflns_theta_min     5.69
_diffrn_reflns_theta_max     62.72
_diffrn_reflns_theta_full     62.72
_diffrn_measured_fraction_theta_max     0.978
_diffrn_measured_fraction_theta_full     0.978
_diffrn_reflns_limit_h_min     -19
_diffrn_reflns_limit_h_max     18
_diffrn_reflns_limit_k_min     -8
_diffrn_reflns_limit_k_max     8
_diffrn_reflns_limit_l_min     -12
_diffrn_reflns_limit_l_max     17
_diffrn_standards_number     0
_diffrn_standards_interval_count     .
_diffrn_standards_interval_time     .
_diffrn_standards_decay_%     ?
_refine_special_details
;
 Refinement of <i>F</i>^2^ against ALL reflections. The weighted <i>R</i>-factor
<i>wR</i> and goodness of fit <i>S</i> are based on <i>F</i>^2^, conventional
<i>R</i>-factors <i>R</i> are based on <i>F</i>, with <i>F</i> set to zero for
negative <i>F</i>^2^. The threshold expression of <i>F</i>^2^ >
\s(<i>F</i>^2^) is used only for calculating <i>R</i>-factors(gt) <i>etc</i>.
and is not relevant to the choice of reflections for refinement.
<i>R</i>-factors based on <i>F</i>^2^ are statistically about twice as large
as those based on <i>F</i>, and <i>R</i>- factors based on ALL data will be
even larger.
;
_reflns_number_total     2681
_reflns_number_gt     2380
_reflns_threshold_expression     'I>2\s(I)'
_refine_ls_structure_factor_coef     Fsqd
_refine_ls_matrix_type     full
_refine_ls_R_factor_all     0.0391
_refine_ls_R_factor_gt     0.0350
_refine_ls_wR_factor_gt     0.0932
_refine_ls_wR_factor_ref     0.0973
_refine_ls_goodness_of_fit_ref     1.033
_refine_ls_restrained_S_all     1.033
_refine_ls_number_reflns     2681
_refine_ls_number_parameters     241
_refine_ls_number_restraints     0
_refine_ls_hydrogen_treatment     constr
_refine_ls_weighting_scheme     calc
_refine_ls_weighting_details
         'calc w=1/[\s^2^(Fo^2^)+(0.0545P)^2^+0.2624P] where P=(Fo^2^+2Fc^2^)/3'
_atom_sites_solution_hydrogens     geom
_atom_sites_solution_primary     direct
_atom_sites_solution_secondary     difmap
_refine_ls_shift/su_max     0.001
_refine_ls_shift/su_mean     0.000
_refine_diff_density_max     0.139
_refine_diff_density_min     -0.129
_refine_ls_extinction_method     none
_refine_ls_extinction_coef     0.0178(13)
_refine_ls_extinction_expression
                                  'Fc^*^=kFc[1+0.001xFc^2^\l^3^/sin(2\q)]^-1/4^'
loop_
    _atom_type_symbol
    _atom_type_description
    _atom_type_scat_dispersion_real
    _atom_type_scat_dispersion_imag
    _atom_type_scat_source
    'C' 'C' 0.0181 0.0091
                         'International Tables Vol C Tables 4.2.6.8 and 6.1.1.4'
    'H' 'H' 0.0000 0.0000
                         'International Tables Vol C Tables 4.2.6.8 and 6.1.1.4'
    'O' 'O' 0.0492 0.0322
                         'International Tables Vol C Tables 4.2.6.8 and 6.1.1.4'
_computing_data_collection     'CrysAlis PRO (Agilent, 2011)'
_computing_cell_refinement     'CrysAlis PRO (Agilent, 2011)'
_computing_data_reduction     'CrysAlis PRO (Agilent, 2011)'
_computing_structure_solution     'SHELXS97 (Sheldrick, 2008)'
_computing_structure_refinement     'SHELXL97 (Sheldrick, 2008)'
_computing_molecular_graphics     'OLEX2 (Dolomanov <i>et al.</i>, 2009)'
_computing_publication_material     'OLEX2 (Dolomanov <i>et al.</i>, 2009)'
loop_
    _atom_site_type_symbol
    _atom_site_label
    _atom_site_fract_x
    _atom_site_fract_y
    _atom_site_fract_z
    _atom_site_U_iso_or_equiv
    _atom_site_adp_type
    _atom_site_calc_flag
    _atom_site_refinement_flags
    _atom_site_occupancy
    _atom_site_symmetry_multiplicity
    _atom_site_disorder_assembly
    _atom_site_disorder_group
    C C1 0.48173(9) 0.62713(18) 0.35189(9) 0.0426(3) Uani d . 1 1 . .
    H H1 0.4827 0.6247 0.4148 0.051 Uiso calc R 1 1 . .
    C C2 0.55652(9) 0.65137(18) 0.33208(9) 0.0426(3) Uani d . 1 1 . .
    C C3 0.55508(9) 0.65911(18) 0.23692(10) 0.0437(3) Uani d . 1 1 . .
    C C4 0.47856(10) 0.63752(18) 0.16217(9) 0.0452(4) Uani d . 1 1 . .
    C C5 0.40106(9) 0.60851(18) 0.18019(9) 0.0425(3) Uani d . 1 1 . .
    C C6 0.40584(9) 0.60677(17) 0.27555(9) 0.0400(3) Uani d . 1 1 . .
    C C7 0.31987(10) 0.58282(19) 0.10407(10) 0.0470(4) Uani d . 1 1 . .
    C C8 0.24726(9) 0.55273(19) 0.13451(10) 0.0463(4) Uani d . 1 1 . .
    C C9 0.25552(9) 0.55542(18) 0.22864(9) 0.0426(3) Uani d . 1 1 . .
    C C10 0.18754(9) 0.54065(19) 0.27030(9) 0.0438(3) Uani d . 1 1 . .
    C C11 0.19372(9) 0.6426(2) 0.35134(10) 0.0471(4) Uani d . 1 1 . .
    H H11 0.2413 0.7167 0.3786 0.057 Uiso calc R 1 1 . .
    C C12 0.13104(9) 0.6358(2) 0.39175(10) 0.0512(4) Uani d . 1 1 . .
    H H12 0.1363 0.7058 0.4455 0.061 Uiso calc R 1 1 . .
    C C13 0.05974(9) 0.5249(2) 0.35272(10) 0.0502(4) Uani d . 1 1 . .
    C C14 0.05317(10) 0.4198(2) 0.27362(12) 0.0581(4) Uani d . 1 1 . .
    H H14 0.0063 0.3432 0.2478 0.070 Uiso calc R 1 1 . .
    C C15 0.11659(10) 0.4286(2) 0.23276(11) 0.0553(4) Uani d . 1 1 . .
    H H15 0.1114 0.3581 0.1792 0.066 Uiso calc R 1 1 . .
    C C16 0.64117(10) 0.6460(3) 0.49839(11) 0.0672(5) Uani d . 1 1 . .
    H H16A 0.6228 0.5260 0.5065 0.101 Uiso calc R 1 1 . .
    H H16B 0.6050 0.7324 0.5140 0.101 Uiso calc R 1 1 . .
    H H16C 0.6996 0.6630 0.5402 0.101 Uiso calc R 1 1 . .
    C C17 0.67982(12) 0.5470(3) 0.21626(15) 0.0744(5) Uani d . 1 1 . .
    H H17A 0.6467 0.4644 0.1676 0.112 Uiso calc R 1 1 . .
    H H17B 0.6983 0.4879 0.2776 0.112 Uiso calc R 1 1 . .
    H H17C 0.7292 0.5860 0.2020 0.112 Uiso calc R 1 1 . .
    C C18 0.15121(13) 0.3816(3) 0.00626(14) 0.0818(6) Uani d . 1 1 . .
    H H18A 0.1759 0.4002 -0.0425 0.123 Uiso calc R 1 1 . .
    H H18B 0.0905 0.3617 -0.0234 0.123 Uiso calc R 1 1 . .
    H H18C 0.1773 0.2782 0.0442 0.123 Uiso calc R 1 1 . .
    C C19 -0.07302(12) 0.4180(3) 0.36159(15) 0.0807(6) Uani d . 1 1 . .
    H H19A -0.1054 0.4487 0.2961 0.121 Uiso calc R 1 1 . .
    H H19B -0.1084 0.4341 0.4001 0.121 Uiso calc R 1 1 . .
    H H19C -0.0549 0.2942 0.3650 0.121 Uiso calc R 1 1 . .
    O O1 0.33340(6) 0.58608(13) 0.29847(6) 0.0426(3) Uani d . 1 1 . .
    O O2 0.63532(6) 0.67071(15) 0.40059(7) 0.0525(3) Uani d . 1 1 . .
    O O3 0.62890(7) 0.69783(14) 0.21861(7) 0.0529(3) Uani d . 1 1 . .
    O O4 0.47794(8) 0.64402(17) 0.07088(7) 0.0620(3) Uani d . 1 1 . .
    H H4 0.4288 0.6281 0.0334 0.093 Uiso calc R 1 1 . .
    O O5 0.31225(8) 0.58768(17) 0.01722(7) 0.0616(3) Uani d . 1 1 . .
    O O6 0.16597(7) 0.53866(16) 0.06686(7) 0.0587(3) Uani d . 1 1 . .
    O O7 0.00047(7) 0.53200(18) 0.39654(8) 0.0674(4) Uani d . 1 1 . .
loop_
    _atom_site_aniso_label
    _atom_site_aniso_U_11
    _atom_site_aniso_U_22
    _atom_site_aniso_U_33
    _atom_site_aniso_U_12
    _atom_site_aniso_U_13
    _atom_site_aniso_U_23
    C1 0.0497(8) 0.0430(8) 0.0356(7) -0.0008(6) 0.0155(6) 0.0017(6)
    C2 0.0492(8) 0.0354(7) 0.0431(7) -0.0009(6) 0.0160(6) 0.0014(6)
    C3 0.0547(8) 0.0332(7) 0.0489(8) -0.0023(6) 0.0253(7) 0.0009(6)
    C4 0.0654(9) 0.0362(7) 0.0389(7) -0.0008(6) 0.0243(7) 0.0009(6)
    C5 0.0552(8) 0.0343(7) 0.0380(7) 0.0016(6) 0.0165(6) 0.0008(5)
    C6 0.0486(8) 0.0334(7) 0.0396(7) 0.0022(6) 0.0175(6) 0.0026(5)
    C7 0.0626(9) 0.0394(7) 0.0359(7) 0.0056(7) 0.0132(6) 0.0033(6)
    C8 0.0513(8) 0.0415(8) 0.0394(7) 0.0053(6) 0.0074(6) 0.0014(6)
    C9 0.0469(8) 0.0343(7) 0.0410(7) 0.0030(6) 0.0084(6) -0.0001(6)
    C10 0.0448(7) 0.0396(7) 0.0418(7) 0.0011(6) 0.0086(6) 0.0013(6)
    C11 0.0455(8) 0.0488(8) 0.0424(7) -0.0076(6) 0.0096(6) -0.0027(6)
    C12 0.0533(8) 0.0552(9) 0.0432(7) -0.0080(7) 0.0143(6) -0.0058(7)
    C13 0.0476(8) 0.0517(9) 0.0487(8) -0.0052(7) 0.0139(6) 0.0020(7)
    C14 0.0525(9) 0.0538(9) 0.0633(9) -0.0156(7) 0.0143(7) -0.0097(8)
    C15 0.0593(9) 0.0490(9) 0.0544(8) -0.0080(7) 0.0159(7) -0.0123(7)
    C16 0.0522(9) 0.0982(14) 0.0450(8) -0.0076(9) 0.0092(7) 0.0153(9)
    C17 0.0725(12) 0.0621(11) 0.1037(14) 0.0102(9) 0.0500(11) 0.0093(10)
    C18 0.0770(12) 0.0918(15) 0.0642(11) -0.0132(11) 0.0088(9) -0.0287(10)
    C19 0.0579(10) 0.0963(15) 0.0901(13) -0.0257(10) 0.0288(9) -0.0111(12)
    O1 0.0438(5) 0.0456(5) 0.0367(5) -0.0003(4) 0.0121(4) 0.0005(4)
    O2 0.0473(6) 0.0639(7) 0.0455(5) -0.0059(5) 0.0154(4) 0.0045(5)
    O3 0.0624(6) 0.0430(6) 0.0640(6) -0.0042(5) 0.0357(5) 0.0008(5)
    O4 0.0791(8) 0.0728(8) 0.0406(5) -0.0097(6) 0.0290(5) -0.0025(5)
    O5 0.0754(7) 0.0706(8) 0.0348(5) 0.0027(6) 0.0141(5) 0.0057(5)
    O6 0.0545(6) 0.0664(7) 0.0439(6) 0.0046(5) 0.0029(5) -0.0018(5)
    O7 0.0587(7) 0.0816(9) 0.0676(7) -0.0227(6) 0.0294(6) -0.0130(6)
_geom_special_details
;
 All esds (except the esd in the dihedral angle between two l.s. planes)
 are estimated using the full covariance matrix.  The cell esds are taken
 into account individually in the estimation of esds in distances, angles
 and torsion angles; correlations between esds in cell parameters are only
 used when they are defined by crystal symmetry.  An approximate (isotropic)
 treatment of cell esds is used for estimating esds involving l.s. planes.
;
loop_
    _geom_bond_atom_site_label_1
    _geom_bond_atom_site_label_2
    _geom_bond_site_symmetry_2
    _geom_bond_distance
    _geom_bond_publ_flag
    C1 H1 . 0.9300 ?
    C1 C2 . 1.3845(19) ?
    C1 C6 . 1.3774(19) ?
    C2 C3 . 1.408(2) ?
    C2 O2 . 1.3552(17) ?
    C3 C4 . 1.373(2) ?
    C3 O3 . 1.3755(17) ?
    C4 C5 . 1.419(2) ?
    C4 O4 . 1.3543(17) ?
    C5 C6 . 1.3920(19) ?
    C5 C7 . 1.437(2) ?
    C6 O1 . 1.3685(16) ?
    C7 C8 . 1.446(2) ?
    C7 O5 . 1.2531(17) ?
    C8 C9 . 1.358(2) ?
    C8 O6 . 1.3761(17) ?
    C9 C10 . 1.469(2) ?
    C9 O1 . 1.3644(16) ?
    C10 C11 . 1.395(2) ?
    C10 C15 . 1.388(2) ?
    C11 H11 . 0.9300 ?
    C11 C12 . 1.373(2) ?
    C12 H12 . 0.9300 ?
    C12 C13 . 1.390(2) ?
    C13 C14 . 1.382(2) ?
    C13 O7 . 1.3580(18) ?
    C14 H14 . 0.9300 ?
    C14 C15 . 1.389(2) ?
    C15 H15 . 0.9300 ?
    C16 H16A . 0.9600 ?
    C16 H16B . 0.9600 ?
    C16 H16C . 0.9600 ?
    C16 O2 . 1.4347(18) ?
    C17 H17A . 0.9600 ?
    C17 H17B . 0.9600 ?
    C17 H17C . 0.9600 ?
    C17 O3 . 1.408(2) ?
    C18 H18A . 0.9600 ?
    C18 H18B . 0.9600 ?
    C18 H18C . 0.9600 ?
    C18 O6 . 1.438(2) ?
    C19 H19A . 0.9600 ?
    C19 H19B . 0.9600 ?
    C19 H19C . 0.9600 ?
    C19 O7 . 1.424(2) ?
    O4 H4 . 0.8200 ?
loop_
    _geom_angle_atom_site_label_1
    _geom_angle_atom_site_label_2
    _geom_angle_atom_site_label_3
    _geom_angle_site_symmetry_1
    _geom_angle_site_symmetry_3
    _geom_angle
    _geom_angle_publ_flag
    C2 C1 H1 . . 121.0 ?
    C6 C1 H1 . . 121.0 ?
    C6 C1 C2 . . 117.96(12) ?
    C1 C2 C3 . . 121.20(13) ?
    O2 C2 C1 . . 123.76(12) ?
    O2 C2 C3 . . 115.04(12) ?
    C4 C3 C2 . . 119.61(13) ?
    C4 C3 O3 . . 120.00(12) ?
    O3 C3 C2 . . 120.30(13) ?
    C3 C4 C5 . . 120.51(12) ?
    O4 C4 C3 . . 119.16(13) ?
    O4 C4 C5 . . 120.33(13) ?
    C4 C5 C7 . . 122.26(12) ?
    C6 C5 C4 . . 117.47(13) ?
    C6 C5 C7 . . 120.26(13) ?
    C1 C6 C5 . . 123.22(13) ?
    O1 C6 C1 . . 115.93(11) ?
    O1 C6 C5 . . 120.85(12) ?
    C5 C7 C8 . . 115.41(12) ?
    O5 C7 C5 . . 122.41(14) ?
    O5 C7 C8 . . 122.18(13) ?
    C9 C8 C7 . . 121.73(13) ?
    C9 C8 O6 . . 118.29(14) ?
    O6 C8 C7 . . 119.66(12) ?
    C8 C9 C10 . . 128.17(13) ?
    C8 C9 O1 . . 120.90(13) ?
    O1 C9 C10 . . 110.79(11) ?
    C11 C10 C9 . . 119.26(12) ?
    C15 C10 C9 . . 122.96(13) ?
    C15 C10 C11 . . 117.78(14) ?
    C10 C11 H11 . . 119.3 ?
    C12 C11 C10 . . 121.36(13) ?
    C12 C11 H11 . . 119.3 ?
    C11 C12 H12 . . 119.9 ?
    C11 C12 C13 . . 120.29(14) ?
    C13 C12 H12 . . 119.9 ?
    C14 C13 C12 . . 119.34(14) ?
    O7 C13 C12 . . 115.55(13) ?
    O7 C13 C14 . . 125.10(14) ?
    C13 C14 H14 . . 120.0 ?
    C13 C14 C15 . . 119.95(14) ?
    C15 C14 H14 . . 120.0 ?
    C10 C15 C14 . . 121.25(14) ?
    C10 C15 H15 . . 119.4 ?
    C14 C15 H15 . . 119.4 ?
    H16A C16 H16B . . 109.5 ?
    H16A C16 H16C . . 109.5 ?
    H16B C16 H16C . . 109.5 ?
    O2 C16 H16A . . 109.5 ?
    O2 C16 H16B . . 109.5 ?
    O2 C16 H16C . . 109.5 ?
    H17A C17 H17B . . 109.5 ?
    H17A C17 H17C . . 109.5 ?
    H17B C17 H17C . . 109.5 ?
    O3 C17 H17A . . 109.5 ?
    O3 C17 H17B . . 109.5 ?
    O3 C17 H17C . . 109.5 ?
    H18A C18 H18B . . 109.5 ?
    H18A C18 H18C . . 109.5 ?
    H18B C18 H18C . . 109.5 ?
    O6 C18 H18A . . 109.5 ?
    O6 C18 H18B . . 109.5 ?
    O6 C18 H18C . . 109.5 ?
    H19A C19 H19B . . 109.5 ?
    H19A C19 H19C . . 109.5 ?
    H19B C19 H19C . . 109.5 ?
    O7 C19 H19A . . 109.5 ?
    O7 C19 H19B . . 109.5 ?
    O7 C19 H19C . . 109.5 ?
    C9 O1 C6 . . 120.71(10) ?
    C2 O2 C16 . . 116.96(11) ?
    C3 O3 C17 . . 115.09(12) ?
    C4 O4 H4 . . 109.5 ?
    C8 O6 C18 . . 115.31(13) ?
    C13 O7 C19 . . 118.32(13) ?
loop_
    _geom_torsion_atom_site_label_1
    _geom_torsion_atom_site_label_2
    _geom_torsion_atom_site_label_3
    _geom_torsion_atom_site_label_4
    _geom_torsion_site_symmetry_1
    _geom_torsion_site_symmetry_2
    _geom_torsion_site_symmetry_3
    _geom_torsion_site_symmetry_4
    _geom_torsion
    _geom_torsion_publ_flag
    C1 C2 C3 C4 . . . . -1.7(2) ?
    C1 C2 C3 O3 . . . . 174.72(12) ?
    C1 C2 O2 C16 . . . . 6.5(2) ?
    C1 C6 O1 C9 . . . . -176.54(12) ?
    C2 C1 C6 C5 . . . . 0.3(2) ?
    C2 C1 C6 O1 . . . . -178.99(12) ?
    C2 C3 C4 C5 . . . . 0.3(2) ?
    C2 C3 C4 O4 . . . . -179.58(13) ?
    C2 C3 O3 C17 . . . . 88.51(17) ?
    C3 C2 O2 C16 . . . . -174.02(14) ?
    C3 C4 C5 C6 . . . . 1.3(2) ?
    C3 C4 C5 C7 . . . . -179.12(13) ?
    C4 C3 O3 C17 . . . . -95.05(17) ?
    C4 C5 C6 C1 . . . . -1.7(2) ?
    C4 C5 C6 O1 . . . . 177.63(11) ?
    C4 C5 C7 C8 . . . . 179.28(13) ?
    C4 C5 C7 O5 . . . . -1.3(2) ?
    C5 C6 O1 C9 . . . . 4.11(18) ?
    C5 C7 C8 C9 . . . . 2.3(2) ?
    C5 C7 C8 O6 . . . . 175.71(12) ?
    C6 C1 C2 C3 . . . . 1.4(2) ?
    C6 C1 C2 O2 . . . . -179.15(13) ?
    C6 C5 C7 C8 . . . . -1.2(2) ?
    C6 C5 C7 O5 . . . . 178.25(13) ?
    C7 C5 C6 C1 . . . . 178.74(12) ?
    C7 C5 C6 O1 . . . . -2.0(2) ?
    C7 C8 C9 C10 . . . . 175.13(13) ?
    C7 C8 C9 O1 . . . . -0.3(2) ?
    C7 C8 O6 C18 . . . . 67.14(19) ?
    C8 C9 C10 C11 . . . . -142.84(15) ?
    C8 C9 C10 C15 . . . . 37.3(2) ?
    C8 C9 O1 C6 . . . . -2.98(19) ?
    C9 C8 O6 C18 . . . . -119.21(16) ?
    C9 C10 C11 C12 . . . . 178.80(13) ?
    C9 C10 C15 C14 . . . . -179.31(14) ?
    C10 C9 O1 C6 . . . . -179.13(11) ?
    C10 C11 C12 C13 . . . . 0.5(2) ?
    C11 C10 C15 C14 . . . . 0.8(2) ?
    C11 C12 C13 C14 . . . . 0.9(2) ?
    C11 C12 C13 O7 . . . . -178.28(14) ?
    C12 C13 C14 C15 . . . . -1.4(2) ?
    C12 C13 O7 C19 . . . . -178.35(16) ?
    C13 C14 C15 C10 . . . . 0.5(3) ?
    C14 C13 O7 C19 . . . . 2.6(2) ?
    C15 C10 C11 C12 . . . . -1.3(2) ?
    O1 C9 C10 C11 . . . . 32.96(17) ?
    O1 C9 C10 C15 . . . . -146.90(14) ?
    O2 C2 C3 C4 . . . . 178.76(12) ?
    O2 C2 C3 O3 . . . . -4.78(19) ?
    O3 C3 C4 C5 . . . . -176.13(12) ?
    O3 C3 C4 O4 . . . . 4.0(2) ?
    O4 C4 C5 C6 . . . . -178.79(13) ?
    O4 C4 C5 C7 . . . . 0.8(2) ?
    O5 C7 C8 C9 . . . . -177.12(14) ?
    O5 C7 C8 O6 . . . . -3.7(2) ?
    O6 C8 C9 C10 . . . . 1.6(2) ?
    O6 C8 C9 O1 . . . . -173.81(12) ?
    O7 C13 C14 C15 . . . . 177.69(15) ?
loop_
    _geom_hbond_atom_site_label_D
    _geom_hbond_atom_site_label_H
    _geom_hbond_atom_site_label_A
    _geom_hbond_site_symmetry_A
    _geom_hbond_distance_DH
    _geom_hbond_distance_HA
    _geom_hbond_distance_DA
    _geom_hbond_angle_DHA
    O4 H4 O5 . 0.82 1.89 2.6157(16) 147.2
data_global
_journal_date_recd_electronic     2011-09-04
_journal_date_accepted     2011-09-19
_journal_name_full     'Acta Crystallographica, Section E'
_journal_year     2011
_journal_volume     67
_journal_issue     10
_journal_page_first     o2733
_journal_page_last     o2733
_journal_paper_category     QO
_journal_coeditor_code     ZS2143
_publ_contact_author_name     'Yao-Lan Li'
_publ_contact_author_address
;
Guangdong Province Key Laboratory of Pharmacodynamic Constituents of
Traditional Chinese Medicine and New Drugs Research
Institute of Traditional Chinese Medicine and Natural Products
College of Pharmacy, Jinan University
Guangzhou 510632
People's Republic of China
;
_publ_contact_author_email     tliyl@jnu.edu.cn
_publ_contact_author_fax     ?
_publ_contact_author_phone     ?
_publ_section_title
;
5-Hydroxy-3,4',6,7-tetramethoxyflavone
;
loop_
    _publ_author_name
    _publ_author_address
    'Geng, Hua-Wei'
;Guangdong Province Key Laboratory of Pharmacodynamic Constituents of
Traditional Chinese Medicine and New Drugs Research
Institute of Traditional Chinese Medicine and Natural Products
College of Pharmacy, Jinan University
Guangzhou 510632
People's Republic of China
;
    'Wang, Guo-Cai'
;Guangdong Province Key Laboratory of Pharmacodynamic Constituents of
Traditional Chinese Medicine and New Drugs Research
Institute of Traditional Chinese Medicine and Natural Products
College of Pharmacy, Jinan University
Guangzhou 510632
People's Republic of China
;
    'Li, Guo-Qiang'
;Guangdong Province Key Laboratory of Pharmacodynamic Constituents of
Traditional Chinese Medicine and New Drugs Research
Institute of Traditional Chinese Medicine and Natural Products
College of Pharmacy, Jinan University
Guangzhou 510632
People's Republic of China
;
    'Jiang, Ren-Wang'
;Guangdong Province Key Laboratory of Pharmacodynamic Constituents of
Traditional Chinese Medicine and New Drugs Research
Institute of Traditional Chinese Medicine and Natural Products
College of Pharmacy, Jinan University
Guangzhou 510632
People's Republic of China
;
    'Li, Yao-Lan'
;Guangdong Province Key Laboratory of Pharmacodynamic Constituents of
Traditional Chinese Medicine and New Drugs Research
Institute of Traditional Chinese Medicine and Natural Products
College of Pharmacy, Jinan University
Guangzhou 510632
People's Republic of China
;
