# Supplementary material for: 5-Hy­droxy-3,4′,6,7-tetra­meth­oxy­flavone
Source: Acta Crystallogr Sect E Struct Rep Online. 2011 Sep 30;67(Pt 10):o2733. doi: 10.1107/S160053681103827X (PMC3201397; doi:10.1107/S160053681103827X)
Supplement: Supplementary file 2 [file e-67-o2733-Isup2.hkl]

# 
# h,k,l, Fc-squared, Fo-squared, sigma(Fo-squared) and status flag 
# 
data_I
_shelx_title ' GHW_0518 in P21/c ' 
_shelx_refln_list_code          4 
_shelx_F_calc_maximum       81.88 
_exptl_crystal_F_000       752.00 
_reflns_d_resolution_high  0.8674 
 
loop_ 
 _symmetry_equiv_pos_as_xyz 
 'x, y, z' 
 '-x, y+1/2, -z+1/2' 
 '-x, -y, -z' 
 'x, -y-1/2, z-1/2' 
 
_cell_length_a    16.6029 
_cell_length_b     7.4025 
_cell_length_c    14.8666 
_cell_angle_alpha  90.000 
_cell_angle_beta  110.487 
_cell_angle_gamma  90.000 
 
_shelx_F_squared_multiplier     1.000 
 
loop_ 
 _refln_index_h 
 _refln_index_k 
 _refln_index_l 
 _refln_F_squared_calc 
 _refln_F_squared_meas 
 _refln_F_squared_sigma 
 _refln_observed_status 
   2   0   0      570.56      486.87      5.19 o 
   3   0   0      583.65      540.78      6.92 o 
   4   0   0     3607.97     3265.57     22.42 o 
   5   0   0      194.59      240.66      3.25 o 
   6   0   0     6412.76     5581.98     40.04 o 
   7   0   0      600.76      602.67     16.28 o 
   8   0   0        3.65        7.04      0.80 o 
   9   0   0       10.70       10.60      1.12 o 
  10   0   0      249.92      231.63      6.70 o 
  11   0   0       26.88       29.57      2.57 o 
  12   0   0      158.13      146.94      6.08 o 
  13   0   0       41.70       40.41      3.35 o 
  14   0   0       55.17       61.11      3.16 o 
  15   0   0      137.42      134.19      4.47 o 
  16   0   0      402.17      416.48      7.38 o 
  17   0   0       39.45       44.86      3.25 o 
   1   1   0      475.24      471.58      3.02 o 
   2   1   0     1818.50     1702.76     17.28 o 
   3   1   0     2027.64     1833.93      7.48 o 
   4   1   0      109.59      103.44      1.90 o 
   5   1   0     1466.50     1377.98     13.30 o 
   6   1   0     1502.89     1379.43     15.66 o 
   7   1   0      874.90      867.86     14.22 o 
   8   1   0       13.23       11.72      0.75 o 
   9   1   0      519.36      520.37     14.98 o 
  10   1   0       37.73       42.17      2.42 o 
  11   1   0      114.72      109.13      4.96 o 
  12   1   0      893.85      964.80     15.72 o 
  13   1   0     1229.03     1265.83     11.09 o 
  14   1   0      710.77      756.98     10.28 o 
  15   1   0       16.05       15.86      1.11 o 
  16   1   0       20.88       25.95      1.52 o 
  17   1   0        4.81        4.58      1.14 o 
   2   2   0     1474.50     1414.77     13.68 o 
   3   2   0      796.00      703.97      6.06 o 
   4   2   0      859.90      814.46      8.76 o 
   5   2   0      304.27      292.28      3.91 o 
   6   2   0      324.99      295.60      4.36 o 
   7   2   0      394.15      402.29      5.56 o 
   8   2   0      633.02      645.82     11.92 o 
   9   2   0        5.43        5.29      0.99 o 
  10   2   0       33.68       33.31      1.87 o 
  11   2   0      194.44      185.67      4.58 o 
  12   2   0      857.35      887.17     12.87 o 
  13   2   0        8.36        5.86      1.47 o 
  14   2   0      128.21      139.92      6.37 o 
  15   2   0      127.18      123.12      4.37 o 
  16   2   0       30.14       29.30      2.28 o 
  17   2   0       19.69       17.09      1.35 o 
   2   3   0     2939.21     2948.52     14.23 o 
   3   3   0        6.17        8.44      0.80 o 
   4   3   0       12.82       18.15      1.16 o 
   5   3   0       51.03       61.74      2.96 o 
   6   3   0       51.95       65.62      3.13 o 
   7   3   0      153.47      156.09      5.00 o 
   8   3   0       51.64       57.70      1.72 o 
   9   3   0       76.70       80.14      2.10 o 
  10   3   0      160.62      153.02      3.60 o 
  11   3   0        7.29        4.30      0.73 o 
  12   3   0      232.22      243.13      5.78 o 
  13   3   0      535.05      551.93     11.47 o 
  14   3   0       87.80       88.24      5.66 o 
  15   3   0        3.00        3.41      0.92 o 
  16   3   0       20.82       23.73      1.68 o 
   0   4   0     6705.06     6864.27     36.27 o 
   1   4   0     4089.05     4172.40     65.07 o 
   2   4   0      694.31      690.86      8.16 o 
   3   4   0      478.50      464.54      6.58 o 
   4   4   0      183.08      186.32      4.97 o 
   5   4   0      523.67      494.40      5.83 o 
   6   4   0       99.51       85.94      2.51 o 
   7   4   0       27.13       22.22      1.35 o 
   8   4   0        9.05        9.45      0.94 o 
   9   4   0       16.44       17.08      1.63 o 
  10   4   0        0.31        0.52      0.57 o 
  11   4   0      139.50      122.12      4.29 o 
  12   4   0       25.33       20.61      1.74 o 
  13   4   0       21.18       20.31      1.61 o 
  14   4   0        0.14        2.01      0.66 o 
  15   4   0       44.45       47.12      2.34 o 
   1   5   0      920.07      908.70      6.28 o 
   2   5   0      131.59      158.85      2.61 o 
   3   5   0       86.03       92.30      2.63 o 
   4   5   0        4.70        3.54      0.69 o 
   5   5   0        3.01        3.22      0.79 o 
   6   5   0      102.28      109.89      4.03 o 
   7   5   0        0.96        0.86      0.93 o 
   8   5   0        7.04        5.99      1.82 o 
   9   5   0        0.07        0.46      0.60 o 
  10   5   0       17.54       12.31      1.46 o 
  11   5   0      774.22      781.66     10.86 o 
  12   5   0      170.98      184.44      4.94 o 
  13   5   0       23.95       29.82      2.57 o 
  14   5   0      195.00      186.67      5.52 o 
   0   6   0       21.02       20.44      1.71 o 
   1   6   0      103.90      114.07      2.81 o 
   2   6   0      384.39      383.20      7.34 o 
   3   6   0      376.04      370.33     10.29 o 
   4   6   0       21.38       16.43      2.32 o 
   5   6   0      173.38      175.87      7.28 o 
   6   6   0       15.87       15.99      2.36 o 
   7   6   0        9.54        8.55      1.75 o 
   8   6   0       24.52       26.56      2.87 o 
   9   6   0        1.31        1.16      1.12 o 
  10   6   0       42.52       48.12      3.64 o 
  11   6   0      340.55      316.12      8.61 o 
  12   6   0      107.93      110.58      4.64 o 
   1   7   0       32.90       31.44      1.81 o 
   2   7   0      927.64      950.71     12.32 o 
   3   7   0      277.21      271.39      6.60 o 
   4   7   0        5.57        7.84      1.25 o 
   5   7   0       40.36       37.90      2.47 o 
   6   7   0        3.17        2.19      1.04 o 
   7   7   0        0.03        0.12      0.84 o 
   8   7   0       18.98       19.80      2.24 o 
   9   7   0        1.91        2.03      0.64 o 
  10   7   0       31.82       33.26      1.85 o 
   0   8   0       18.21       29.66      2.93 o 
   1   8   0       35.50       32.79      1.73 o 
   2   8   0      180.03      161.09      3.71 o 
   3   8   0      142.43      136.72      2.83 o 
   4   8   0        2.13        2.06      0.48 o 
   5   8   0        1.44        1.21      0.42 o 
   6   8   0        3.84        3.02      0.93 o 
 -18   1   1        7.06        7.62      1.43 o 
 -17   1   1       12.15       12.15      1.03 o 
 -16   1   1       74.05       78.21      2.34 o 
 -15   1   1      243.25      256.99      4.99 o 
 -14   1   1     2209.60     2261.25     15.54 o 
 -13   1   1     1044.22     1056.58     15.34 o 
 -12   1   1       15.31       14.70      2.03 o 
 -11   1   1      254.49      270.28      7.82 o 
 -10   1   1        1.79        3.17      0.76 o 
  -9   1   1       59.79       57.55      4.47 o 
  -8   1   1       70.75       54.76      1.93 o 
  -7   1   1     1312.38     1290.53     19.17 o 
  -6   1   1      842.84      851.84      7.54 o 
  -5   1   1      405.52      393.90      4.21 o 
  -4   1   1      237.25      251.43      4.72 o 
  -3   1   1     2137.70     1976.30     17.35 o 
  -2   1   1      729.28      692.99      3.93 o 
   0   1   1      197.33      211.75      1.82 o 
   3   1   1     2390.02     2252.46      9.13 o 
   4   1   1      402.62      378.62      4.06 o 
   5   1   1     1864.02     1822.37     12.60 o 
   6   1   1       61.00       37.07      2.36 o 
   7   1   1      227.79      223.04      7.62 o 
   8   1   1      585.44      578.73      7.21 o 
   9   1   1      346.33      351.07      6.95 o 
  10   1   1        2.74        1.15      0.68 o 
  11   1   1      295.51      289.96      5.93 o 
  12   1   1      429.50      477.74     11.89 o 
  13   1   1      171.11      169.20      4.19 o 
  14   1   1       95.40       98.83      3.38 o 
  15   1   1        0.55        1.17      0.65 o 
  16   1   1        4.31        5.02      0.87 o 
  17   1   1       22.09       18.51      2.05 o 
 -17   2   1       26.59       31.60      1.97 o 
 -16   2   1      115.94      126.85      3.38 o 
 -15   2   1       77.41       90.68      3.98 o 
 -14   2   1      342.10      352.21     10.08 o 
 -13   2   1       40.39       40.40      3.49 o 
 -12   2   1       55.74       58.74      4.02 o 
 -11   2   1        0.21       -0.26      0.75 o 
 -10   2   1       41.57       36.81      3.33 o 
  -9   2   1        5.14        7.01      1.55 o 
  -8   2   1      243.64      233.27      6.05 o 
  -7   2   1      372.00      320.47      5.84 o 
  -6   2   1     1193.03     1128.25      8.25 o 
  -5   2   1      424.95      450.00      6.42 o 
  -4   2   1      134.50      124.29      3.27 o 
  -3   2   1        1.48        1.92      0.36 o 
   3   2   1      101.04      121.76      2.06 o 
   4   2   1      297.34      301.18      3.73 o 
   5   2   1      653.72      671.79      8.28 o 
   6   2   1      953.16      925.17     22.72 o 
   7   2   1      169.11      196.63      5.24 o 
   8   2   1       61.21       49.08      2.78 o 
   9   2   1      223.39      236.47      6.37 o 
  10   2   1       39.23       38.56      2.92 o 
  11   2   1       28.00       33.36      2.82 o 
  12   2   1      106.70      100.57      4.93 o 
  13   2   1       10.11       11.35      1.44 o 
  14   2   1        0.31        1.21      0.64 o 
  15   2   1       21.76       23.40      1.86 o 
  16   2   1       10.66       14.37      2.06 o 
  17   2   1        4.73        2.93      0.97 o 
 -17   3   1        0.00       -0.28      0.71 o 
 -16   3   1        2.59        1.93      0.68 o 
 -15   3   1      359.69      373.20      7.84 o 
 -14   3   1      276.32      304.09      9.03 o 
 -13   3   1      587.72      613.44      9.62 o 
 -12   3   1      178.83      186.64      4.15 o 
 -11   3   1      174.27      184.10      4.09 o 
 -10   3   1      480.16      507.73     10.29 o 
  -9   3   1       97.48       84.78      2.59 o 
  -8   3   1       30.15       24.55      1.12 o 
  -7   3   1      188.85      176.24      5.13 o 
  -6   3   1      651.75      673.49     10.34 o 
  -5   3   1      293.10      306.88      4.80 o 
  -4   3   1     1329.79     1289.70     12.38 o 
  -3   3   1      140.22      122.47      2.83 o 
  -2   3   1     3006.57     2917.33     35.20 o 
  -1   3   1      111.49      113.20      2.44 o 
   0   3   1      283.88      273.47      3.85 o 
   1   3   1     1010.05      994.39      7.94 o 
   2   3   1      942.98      911.49      8.39 o 
   3   3   1      155.46      143.82      6.43 o 
   4   3   1      982.60      946.12     11.63 o 
   5   3   1        1.16       -0.13      0.44 o 
   6   3   1      397.20      421.19      8.32 o 
   7   3   1        4.36        4.88      0.75 o 
   8   3   1        1.58        3.91      0.94 o 
   9   3   1      101.00      107.78      3.95 o 
  10   3   1       33.01       33.26      2.12 o 
  11   3   1      484.85      531.15     11.84 o 
  12   3   1      449.63      438.02      8.21 o 
  13   3   1       65.28       74.16      3.30 o 
  14   3   1      158.41      152.98      4.42 o 
  15   3   1       14.78       13.82      1.38 o 
  16   3   1       14.05       18.56      1.99 o 
 -16   4   1        4.18        5.27      1.18 o 
 -15   4   1      220.24      222.48      7.23 o 
 -14   4   1      186.05      202.75      5.27 o 
 -13   4   1       81.86       80.15      3.31 o 
 -12   4   1      884.91      877.61     23.02 o 
 -11   4   1      134.07      138.00      4.54 o 
 -10   4   1        1.15        2.62      0.81 o 
  -9   4   1       84.51       77.74      3.34 o 
  -8   4   1      528.25      523.25      6.50 o 
  -7   4   1       63.49       63.60      2.22 o 
  -6   4   1      439.90      423.13      5.52 o 
  -5   4   1       48.85       48.92      1.60 o 
  -4   4   1      698.82      720.35      8.46 o 
  -3   4   1     1831.05     1813.49     13.38 o 
  -2   4   1     2777.72     2800.77     15.47 o 
  -1   4   1       53.60       54.44      2.07 o 
   0   4   1       35.98       42.25      2.18 o 
   1   4   1      547.36      577.54      6.93 o 
   2   4   1      989.92     1019.64     19.38 o 
   3   4   1       21.03       24.75      2.21 o 
   4   4   1      514.98      520.62      9.89 o 
   5   4   1        0.60        0.05      0.38 o 
   6   4   1       37.17       39.40      1.74 o 
   7   4   1      246.31      243.45      4.46 o 
   8   4   1       35.92       37.30      2.29 o 
   9   4   1       29.65       28.70      2.76 o 
  10   4   1      159.95      167.51      4.99 o 
  11   4   1      132.13      131.49      4.38 o 
  12   4   1      397.34      381.64     10.05 o 
  13   4   1       73.57       72.30      2.99 o 
  14   4   1       50.96       49.65      3.14 o 
  15   4   1       15.21       16.41      1.83 o 
 -14   5   1       64.97       64.11      3.31 o 
 -13   5   1       66.50       66.97      2.86 o 
 -12   5   1       24.92       30.37      3.18 o 
 -11   5   1        7.39        6.35      1.12 o 
 -10   5   1       50.64       45.02      2.69 o 
  -9   5   1       53.61       48.55      2.79 o 
  -8   5   1       19.23       18.58      1.74 o 
  -7   5   1        0.52        1.65      0.71 o 
  -6   5   1       65.92       64.82      3.09 o 
  -5   5   1      224.78      227.35      5.63 o 
  -4   5   1        3.66        2.82      0.50 o 
  -3   5   1     1265.23     1298.14      9.09 o 
  -2   5   1     1469.79     1400.21     10.72 o 
  -1   5   1      748.92      739.53      6.41 o 
   0   5   1      246.29      239.63      3.53 o 
   1   5   1     1118.32     1111.67      7.08 o 
   2   5   1      984.83     1007.35      8.48 o 
   3   5   1       69.21       74.06      2.99 o 
   4   5   1        0.39        0.16      0.74 o 
   5   5   1       80.98       72.84      3.24 o 
   6   5   1        3.64        3.34      1.89 o 
   7   5   1       79.08       83.74      3.60 o 
   8   5   1        9.63        7.94      1.24 o 
   9   5   1       13.61       11.37      1.86 o 
  10   5   1        0.49       -0.56      0.72 o 
  11   5   1       41.84       48.39      3.68 o 
  12   5   1       26.23       20.05      2.31 o 
  13   5   1        0.41        0.51      0.78 o 
 -12   6   1       12.84       12.03      1.68 o 
 -11   6   1      102.46       94.20      4.77 o 
 -10   6   1       82.61       77.10      4.57 o 
  -9   6   1       34.53       30.47      3.04 o 
  -8   6   1       23.32       29.41      3.13 o 
  -7   6   1       11.04        8.99      1.84 o 
  -6   6   1       12.83       11.69      2.06 o 
  -5   6   1      149.73      148.98      6.75 o 
  -4   6   1       91.69      102.89      5.53 o 
  -3   6   1      548.98      563.84      9.13 o 
  -2   6   1     1188.06     1173.16     13.29 o 
  -1   6   1       88.76       87.50      2.95 o 
   0   6   1        0.71        1.10      0.60 o 
   1   6   1      544.71      532.32     10.86 o 
   2   6   1       75.92       78.56      4.59 o 
   3   6   1       77.87       69.26      4.45 o 
   4   6   1       17.13       13.46      2.07 o 
   5   6   1        0.39        0.83      0.90 o 
   6   6   1        0.27        0.70      0.80 o 
   7   6   1       26.06       21.17      2.65 o 
   8   6   1       55.52       52.21      3.93 o 
   9   6   1        0.00       -0.18      0.88 o 
  10   6   1       53.06       48.62      3.57 o 
  11   6   1       26.77       24.70      2.40 o 
  12   6   1        9.03        7.84      1.29 o 
 -10   7   1       76.23       85.37      4.11 o 
  -9   7   1        6.97        6.61      1.35 o 
  -8   7   1        0.05       -0.69      0.75 o 
  -7   7   1        0.68        1.04      0.81 o 
  -6   7   1       14.49       13.84      2.05 o 
  -5   7   1       29.37       25.71      1.95 o 
  -4   7   1        0.50        0.17      0.56 o 
  -3   7   1        7.88        6.08      1.12 o 
  -2   7   1      120.72      119.44      3.51 o 
  -1   7   1       48.44       44.66      2.15 o 
   0   7   1      106.15      109.31      4.14 o 
   1   7   1       45.31       41.63      2.57 o 
   2   7   1       18.01       20.12      1.86 o 
   3   7   1       47.62       44.32      2.66 o 
   4   7   1       46.27       49.63      2.30 o 
   5   7   1       18.64       13.66      1.24 o 
   6   7   1       32.28       30.43      2.15 o 
   7   7   1        6.92        5.67      1.02 o 
   8   7   1        3.13        3.49      0.77 o 
   9   7   1        8.65        9.72      1.09 o 
  -6   8   1        0.01        0.18      0.90 o 
  -5   8   1        3.50        1.24      0.37 o 
  -4   8   1      186.42      165.25      3.47 o 
  -3   8   1      184.23      175.40      4.56 o 
  -2   8   1       36.84       35.31      3.24 o 
  -1   8   1       25.20       26.22      2.70 o 
   0   8   1      121.05      128.72      5.90 o 
   1   8   1       25.45       27.53      1.99 o 
   2   8   1       11.68        9.03      2.21 o 
   3   8   1       96.90       84.08      2.17 o 
   4   8   1       11.78        9.17      0.72 o 
   5   8   1        0.16        1.87      0.75 o 
 -18   0   2       44.59       47.15      2.22 o 
 -17   0   2        8.35        7.20      1.04 o 
 -16   0   2      190.63      204.65      7.65 o 
 -15   0   2      159.55      175.88      7.32 o 
 -14   0   2     1274.58     1267.28     19.81 o 
 -13   0   2      844.53      907.66     16.06 o 
 -12   0   2        0.22        0.54      0.95 o 
 -11   0   2       42.48       44.64      6.41 o 
 -10   0   2      303.03      250.38     10.37 o 
  -9   0   2       11.34       10.22      2.16 o 
  -8   0   2       77.60       92.64      5.05 o 
  -7   0   2       91.31       65.65      3.73 o 
  -6   0   2     2202.45     2263.48     19.93 o 
  -5   0   2       32.13       16.27      1.43 o 
  -4   0   2      355.99      305.69      1.97 o 
  -3   0   2       41.81       28.54      0.97 o 
   1   0   2        6.68        6.73      0.47 o 
   2   0   2      230.34      206.06      2.51 o 
   3   0   2     1311.76     1190.33      6.11 o 
   4   0   2       96.54       87.53      2.68 o 
   5   0   2     1179.50     1204.60     11.15 o 
   6   0   2     5958.78     6077.80     29.23 o 
   7   0   2      677.56      713.53      9.69 o 
   8   0   2      206.36      222.93      5.74 o 
   9   0   2      412.43      484.94      8.90 o 
  10   0   2      211.89      240.15      5.09 o 
  11   0   2      123.50      136.89      6.65 o 
  12   0   2        4.74        3.73      1.45 o 
  13   0   2       41.97       51.23      4.25 o 
  14   0   2       16.99       18.28      2.54 o 
  15   0   2      158.67      170.16      7.00 o 
  16   0   2        9.97        8.44      1.53 o 
 -18   1   2       14.64       14.21      1.02 o 
 -17   1   2        0.23        0.10      0.42 o 
 -16   1   2       15.64       16.09      1.29 o 
 -15   1   2      122.64      119.33      4.29 o 
 -14   1   2      388.35      382.80      7.67 o 
 -13   1   2      544.55      555.34      8.92 o 
 -12   1   2       76.27       68.55      3.50 o 
 -11   1   2      262.22      242.18     10.26 o 
 -10   1   2        0.27        1.30      1.07 o 
  -9   1   2      459.46      529.77      9.49 o 
  -8   1   2        0.23        0.00      0.62 o 
  -7   1   2      411.68      428.40      6.82 o 
  -6   1   2      301.46      283.35      3.28 o 
  -5   1   2     2770.42     2457.21     55.53 o 
  -4   1   2      397.92      350.73      2.85 o 
  -3   1   2       99.28       93.22      1.48 o 
  -2   1   2      266.06      258.81      2.29 o 
  -1   1   2       21.91       33.79      0.55 o 
   0   1   2      172.07      178.33      2.76 o 
   1   1   2      556.49      504.61      5.24 o 
   2   1   2       73.56       74.89      2.21 o 
   3   1   2      710.02      692.36      5.39 o 
   4   1   2     1012.58      978.09     10.32 o 
   5   1   2        0.09        0.07      0.42 o 
   6   1   2     1586.63     1692.45     14.58 o 
   7   1   2       90.67       91.65      3.52 o 
   8   1   2      167.30      182.48      5.19 o 
   9   1   2      165.89      152.96      5.71 o 
  10   1   2       47.26       44.74      2.17 o 
  11   1   2        6.48        8.08      1.23 o 
  12   1   2       51.01       54.89      3.02 o 
  13   1   2        1.04        0.71      0.77 o 
  14   1   2        3.89        2.18      0.82 o 
  15   1   2       69.60       74.81      3.17 o 
  16   1   2       15.17       16.68      1.40 o 
 -18   2   2        3.61        5.34      1.27 o 
 -17   2   2        1.45        1.99      0.53 o 
 -16   2   2        1.35        0.60      0.57 o 
 -15   2   2      112.81      119.72      4.25 o 
 -14   2   2      218.90      227.52      6.03 o 
 -13   2   2      554.61      559.32     13.00 o 
 -12   2   2       25.45       20.32      2.50 o 
 -11   2   2       46.22       50.53      3.01 o 
 -10   2   2        1.44        0.74      0.55 o 
  -9   2   2       14.77       13.11      1.93 o 
  -8   2   2      225.45      236.04      4.11 o 
  -7   2   2       16.19       21.32      1.17 o 
  -6   2   2        1.92        2.89      0.59 o 
  -5   2   2      149.48      139.92      2.65 o 
  -4   2   2      471.19      486.06      4.78 o 
  -3   2   2     1058.84     1025.75     14.32 o 
  -2   2   2     1909.79     1780.98      8.66 o 
  -1   2   2      103.46       91.30      1.63 o 
   0   2   2     1132.95     1011.81     13.51 o 
   1   2   2     1377.79     1348.25      8.05 o 
   2   2   2       10.44        5.63      0.37 o 
   3   2   2      409.18      428.02      3.98 o 
   4   2   2      140.14      132.50      3.88 o 
   5   2   2      454.63      465.47      7.70 o 
   6   2   2      596.92      658.99      9.69 o 
   7   2   2      836.39      880.84     11.91 o 
   8   2   2       29.65       28.60      2.25 o 
   9   2   2        0.11        1.34      0.61 o 
  10   2   2        1.89        3.10      0.93 o 
  11   2   2       82.77       84.85      4.63 o 
  12   2   2        3.01        1.56      0.81 o 
  13   2   2        5.96        4.21      1.21 o 
  14   2   2        0.77        0.61      0.96 o 
  15   2   2       29.08       34.34      3.22 o 
  16   2   2        4.22        2.31      0.83 o 
 -17   3   2        0.31        1.02      0.50 o 
 -16   3   2       37.36       42.95      2.51 o 
 -15   3   2        8.49       13.14      1.48 o 
 -14   3   2      244.97      248.08      6.17 o 
 -13   3   2      307.69      318.57      7.19 o 
 -12   3   2      189.79      187.24     11.46 o 
 -11   3   2      161.48      175.53      4.64 o 
 -10   3   2      233.04      222.93      5.05 o 
  -9   3   2       18.58       14.79      1.30 o 
  -8   3   2       70.31       61.59      1.98 o 
  -7   3   2      676.90      664.80     16.44 o 
  -6   3   2      184.78      179.42      4.89 o 
  -5   3   2      628.84      644.96      6.96 o 
  -4   3   2      466.85      471.49      5.82 o 
  -3   3   2        0.45        1.25      0.47 o 
  -2   3   2     2436.55     2506.54     13.16 o 
  -1   3   2       39.31       39.43      1.40 o 
   0   3   2      320.65      340.82     14.88 o 
   1   3   2      505.54      503.78     11.37 o 
   2   3   2       14.67       18.67      1.59 o 
   3   3   2       16.64       18.11      1.61 o 
   4   3   2      910.66      884.89     11.74 o 
   5   3   2       51.75       62.24      3.19 o 
   6   3   2     1618.26     1724.91     17.97 o 
   7   3   2      258.33      251.56      4.15 o 
   8   3   2       48.86       49.00      1.92 o 
   9   3   2      388.99      388.53      9.94 o 
  10   3   2       19.81       22.36      2.05 o 
  11   3   2        0.88       -0.39      0.62 o 
  12   3   2       10.07        9.11      1.23 o 
  13   3   2        0.24        0.35      0.56 o 
  14   3   2        0.04       -0.01      0.40 o 
  15   3   2       86.03       94.24      4.61 o 
 -16   4   2        8.09        6.51      0.91 o 
 -15   4   2       31.16       36.30      2.19 o 
 -14   4   2       29.83       32.56      3.19 o 
 -13   4   2        0.40       -0.19      0.59 o 
 -12   4   2       64.03       69.05      3.20 o 
 -11   4   2        5.95        5.36      1.02 o 
 -10   4   2       77.78       85.88      5.02 o 
  -9   4   2        2.09        4.79      1.00 o 
  -8   4   2        0.75        0.36      0.40 o 
  -7   4   2       40.62       43.76      1.84 o 
  -6   4   2      387.02      402.63      9.64 o 
  -5   4   2        0.52        0.61      0.72 o 
  -4   4   2      111.87      120.82      5.09 o 
  -3   4   2      702.16      691.61     11.80 o 
  -2   4   2     2297.55     2434.61     49.49 o 
  -1   4   2       47.31       51.46      2.38 o 
   0   4   2       35.46       61.67     21.02 o 
   1   4   2       82.12       94.76      2.79 o 
   2   4   2        6.66       10.48      1.48 o 
   3   4   2      203.47      213.21      6.33 o 
   4   4   2      149.60      148.12      3.20 o 
   5   4   2      780.39      805.61      7.80 o 
   6   4   2      119.67      127.67      3.19 o 
   7   4   2      150.02      138.88      6.10 o 
   8   4   2       61.95       70.53      3.16 o 
   9   4   2        6.71        6.64      2.89 o 
  10   4   2        0.19       -1.66      1.66 o 
  11   4   2       13.48       12.38      1.95 o 
  12   4   2        0.53       -0.93      0.97 o 
  13   4   2        8.15       11.27      1.72 o 
  14   4   2        2.60        1.78      0.75 o 
 -14   5   2        3.96        3.19      1.08 o 
 -13   5   2        9.61        9.90      1.24 o 
 -12   5   2       62.48       63.54      3.90 o 
 -11   5   2       26.78       27.61      2.10 o 
 -10   5   2       90.47       83.60      4.00 o 
  -9   5   2        7.06        8.46      1.30 o 
  -8   5   2       57.76       57.86      3.02 o 
  -7   5   2        0.08        0.46      0.61 o 
  -6   5   2       77.68       73.20      3.27 o 
  -5   5   2      518.64      506.27      8.39 o 
  -4   5   2      774.42      782.09      7.24 o 
  -3   5   2      158.32      149.65      3.09 o 
  -2   5   2      875.75      885.99      8.62 o 
  -1   5   2       24.23       20.70      1.32 o 
   0   5   2      429.92      444.15      5.04 o 
   1   5   2        3.34        3.83      0.54 o 
   2   5   2      422.21      423.70     12.36 o 
   3   5   2       10.70       13.74      1.89 o 
   4   5   2        1.72        2.31      0.87 o 
   5   5   2      340.20      337.60      9.44 o 
   6   5   2        0.21        1.65      1.00 o 
   7   5   2        6.57        4.33      1.23 o 
   8   5   2        9.67       10.61      1.99 o 
   9   5   2        0.95        1.36      1.08 o 
  10   5   2       39.38       45.68      3.65 o 
  11   5   2       50.92       50.66      3.66 o 
  12   5   2       43.38       37.31      2.98 o 
  13   5   2        0.22        0.53      0.69 o 
 -13   6   2       56.18       51.29      2.89 o 
 -12   6   2       41.07       40.90      2.93 o 
 -11   6   2       42.80       41.58      3.22 o 
 -10   6   2        3.98        4.72      0.94 o 
  -9   6   2        8.03       10.45      1.39 o 
  -8   6   2       15.41       14.57      1.62 o 
  -7   6   2        5.55        7.04      1.17 o 
  -6   6   2       23.53       22.21      1.88 o 
  -5   6   2        4.36        5.27      1.58 o 
  -4   6   2      174.71      172.72      7.23 o 
  -3   6   2      114.24      113.99      4.19 o 
  -2   6   2      128.91      129.68      4.46 o 
  -1   6   2        0.97        0.62      0.65 o 
   0   6   2       73.36       80.80      3.54 o 
   1   6   2      114.72      107.76      6.97 o 
   2   6   2       81.85       91.98      3.76 o 
   3   6   2        4.09        3.17      1.21 o 
   4   6   2        0.04       -0.56      0.79 o 
   5   6   2        5.67        4.58      0.96 o 
   6   6   2        0.92        1.39      1.01 o 
   7   6   2       64.21       66.06      4.50 o 
   8   6   2      164.51      160.49      6.77 o 
   9   6   2      105.09      107.68      5.42 o 
  10   6   2        4.32        4.29      1.29 o 
  11   6   2       12.21       11.44      1.14 o 
 -10   7   2       36.30       31.41      2.56 o 
  -9   7   2        1.42        0.23      0.74 o 
  -8   7   2        1.51        0.75      0.82 o 
  -7   7   2        2.67        2.62      1.10 o 
  -6   7   2        8.31        6.49      1.02 o 
  -5   7   2        0.08        0.17      0.54 o 
  -4   7   2       75.35       68.41      2.69 o 
  -3   7   2      435.01      428.01      7.15 o 
  -2   7   2       14.91       13.27      1.09 o 
  -1   7   2       37.38       37.52      2.58 o 
   0   7   2        7.81        8.91      1.42 o 
   1   7   2        0.55        0.50      0.70 o 
   2   7   2      359.90      371.72      6.24 o 
   3   7   2       18.79       16.37      1.36 o 
   4   7   2       13.44       15.55      1.30 o 
   5   7   2       44.57       48.83      2.17 o 
   6   7   2        1.03        0.57      0.60 o 
   7   7   2        0.41       -0.05      0.81 o 
   8   7   2       28.43       22.72      1.67 o 
   9   7   2        0.72        0.71      0.47 o 
  -6   8   2        1.86        1.44      0.74 o 
  -5   8   2       12.73       10.28      0.89 o 
  -4   8   2        3.70        4.67      0.80 o 
  -3   8   2       26.08       21.48      2.32 o 
  -2   8   2       93.30       87.18      4.64 o 
  -1   8   2        1.44        1.50      0.98 o 
   0   8   2       44.37       47.82      3.53 o 
   1   8   2       96.30       87.62      3.37 o 
   2   8   2        0.05        0.31      0.78 o 
   3   8   2        1.42        0.28      0.60 o 
   4   8   2        0.60       -0.29      0.71 o 
   5   8   2        2.65        2.14      0.87 o 
 -18   1   3        0.39       -0.02      0.49 o 
 -17   1   3        9.59       10.36      1.22 o 
 -16   1   3       12.18       12.41      1.15 o 
 -15   1   3       82.05       88.71      3.83 o 
 -14   1   3      542.58      545.36      9.18 o 
 -13   1   3       44.35       48.72      3.35 o 
 -12   1   3      145.95      131.47      4.82 o 
 -11   1   3        0.85        0.01      0.51 o 
 -10   1   3        0.04        0.09      0.85 o 
  -9   1   3       15.60       27.04      2.11 o 
  -8   1   3     2635.00     2819.98     63.07 o 
  -7   1   3     2022.05     1932.59     14.43 o 
  -6   1   3      158.29      143.54      2.63 o 
  -5   1   3      482.93      481.57      3.43 o 
  -4   1   3      495.72      513.04      4.77 o 
  -3   1   3     1485.64     1403.06      7.82 o 
  -2   1   3      394.79      363.56      4.30 o 
   1   1   3     1584.93     1466.25     10.52 o 
   2   1   3     1183.81     1075.25      9.78 o 
   3   1   3       20.14       15.99      0.79 o 
   4   1   3      107.83       90.12      3.48 o 
   5   1   3        0.21        1.68      0.60 o 
   6   1   3     4008.70     4310.44     26.58 o 
   7   1   3     1029.00     1175.31     13.76 o 
   8   1   3     1406.42     1483.99     16.90 o 
   9   1   3       63.67       59.62      2.14 o 
  10   1   3        2.14        1.62      1.12 o 
  11   1   3        5.47        5.65      1.02 o 
  12   1   3      177.38      185.39      5.44 o 
  13   1   3        0.19        0.30      0.59 o 
  14   1   3       22.97       24.85      1.93 o 
  15   1   3       15.27       15.35      1.42 o 
  16   1   3       10.55       10.45      1.56 o 
 -18   2   3       10.00       12.39      0.96 o 
 -17   2   3        2.48        2.36      0.70 o 
 -16   2   3       30.82       33.00      2.24 o 
 -15   2   3       10.22        8.24      1.03 o 
 -14   2   3      167.92      166.92      7.30 o 
 -13   2   3        1.39        2.81      1.22 o 
 -12   2   3      112.62      115.45      5.77 o 
 -11   2   3      113.94      128.28      4.48 o 
 -10   2   3        1.63        4.02      1.11 o 
  -9   2   3      191.84      239.54      7.83 o 
  -8   2   3     2555.89     2612.43     24.29 o 
  -7   2   3     1153.87     1190.19     10.54 o 
  -6   2   3     1316.80     1426.21      8.87 o 
  -5   2   3        4.12        3.03      0.45 o 
  -4   2   3      829.30      916.83     10.14 o 
  -3   2   3      989.56      893.31      6.04 o 
  -2   2   3     1397.81     1296.15     17.26 o 
  -1   2   3      168.52      136.26      2.79 o 
   0   2   3     2350.46     2346.66     14.83 o 
   1   2   3     4878.37     4901.64     23.91 o 
   2   2   3      109.44      101.23      3.26 o 
   3   2   3      534.09      502.79      7.76 o 
   4   2   3     1818.28     1824.74     15.95 o 
   5   2   3     2834.27     3102.14     22.27 o 
   6   2   3     1523.81     1617.06     16.49 o 
   7   2   3      195.34      198.05      5.96 o 
   8   2   3        4.90        3.10      0.44 o 
   9   2   3      164.07      163.77      2.99 o 
  10   2   3        0.00       -0.83      1.29 o 
  11   2   3        9.51       10.38      2.10 o 
  12   2   3       38.81       42.07      2.57 o 
  13   2   3        1.00        0.55      0.52 o 
  14   2   3       24.60       27.31      2.96 o 
  15   2   3        2.63        3.26      1.15 o 
 -17   3   3        1.53        1.81      0.66 o 
 -16   3   3       27.70       32.12      1.70 o 
 -15   3   3       18.30       15.73      1.59 o 
 -14   3   3       99.34      101.08      4.12 o 
 -13   3   3       46.08       44.06      2.78 o 
 -12   3   3       19.48       18.09      2.43 o 
 -11   3   3       58.17       53.78      4.01 o 
 -10   3   3       46.37       47.62      2.33 o 
  -9   3   3      420.72      458.06      5.87 o 
  -8   3   3      500.08      513.91      7.65 o 
  -7   3   3      288.72      302.12      6.38 o 
  -6   3   3      722.45      737.35     11.70 o 
  -5   3   3      222.41      227.38      6.26 o 
  -4   3   3      337.76      352.78      7.47 o 
  -3   3   3      349.30      327.97      7.00 o 
  -2   3   3      133.67      135.65      2.15 o 
  -1   3   3       13.66       11.40      1.64 o 
   0   3   3       81.65       86.40      2.15 o 
   1   3   3      170.38      171.29      4.72 o 
   2   3   3      394.83      418.53      7.75 o 
   3   3   3      829.80      846.30     11.58 o 
   4   3   3      956.13      914.42     12.57 o 
   5   3   3      449.01      481.03      9.42 o 
   6   3   3      349.01      369.16      6.10 o 
   7   3   3       13.06       11.68      1.30 o 
   8   3   3       56.89       56.40      2.52 o 
   9   3   3       11.72        9.79      1.94 o 
  10   3   3        0.96        0.64      0.57 o 
  11   3   3      137.57      137.92      4.55 o 
  12   3   3        6.65        4.82      0.98 o 
  13   3   3        0.85        0.65      0.94 o 
  14   3   3        4.75        5.98      0.90 o 
  15   3   3       17.24       13.64      1.65 o 
 -16   4   3        2.81        2.92      0.59 o 
 -15   4   3       64.04       69.94      4.39 o 
 -14   4   3        7.29        6.74      1.62 o 
 -13   4   3       37.49       31.84      3.44 o 
 -12   4   3        1.66        0.83      0.59 o 
 -11   4   3       15.52       10.55      1.32 o 
 -10   4   3       77.23       77.70      3.39 o 
  -9   4   3      332.26      361.24      7.10 o 
  -8   4   3       43.12       44.01      2.43 o 
  -7   4   3       74.56       90.47      3.39 o 
  -6   4   3      282.33      286.75      4.78 o 
  -5   4   3      136.55      131.37     20.95 o 
  -4   4   3      274.40      285.77      7.87 o 
  -3   4   3       66.13       58.87      3.51 o 
  -2   4   3      222.00      231.66      6.77 o 
  -1   4   3      208.43      213.51      4.38 o 
   0   4   3       95.83      107.84      4.29 o 
   1   4   3      676.68      674.46     11.09 o 
   2   4   3      166.09      160.22      5.52 o 
   3   4   3      105.66      106.29      3.22 o 
   4   4   3      133.33      112.90      2.82 o 
   5   4   3       30.62       32.35      1.96 o 
   6   4   3       64.32       66.85      3.30 o 
   7   4   3      885.25      854.86     10.91 o 
   8   4   3       66.70       83.41      2.73 o 
   9   4   3      110.35      114.07      5.81 o 
  10   4   3        0.41        0.20      0.84 o 
  11   4   3       20.62       16.10      2.23 o 
  12   4   3       23.58       20.95      2.38 o 
  13   4   3       31.12       33.56      2.73 o 
  14   4   3        0.29       -0.08      0.57 o 
 -15   5   3        0.40       -0.64      0.91 o 
 -14   5   3       14.15       14.16      1.99 o 
 -13   5   3        0.61        0.82      0.59 o 
 -12   5   3        0.35        0.29      0.63 o 
 -11   5   3        1.05        0.42      0.79 o 
 -10   5   3        4.88        3.29      0.90 o 
  -9   5   3        3.72        4.77      1.14 o 
  -8   5   3       94.31       91.03      7.07 o 
  -7   5   3        6.75        8.55      1.22 o 
  -6   5   3        1.20        3.52      0.82 o 
  -5   5   3      125.19      117.93      4.11 o 
  -4   5   3       61.58       58.86      2.23 o 
  -3   5   3      158.99      165.46      3.27 o 
  -2   5   3       14.28       15.18      1.20 o 
  -1   5   3      255.79      252.21      4.67 o 
   0   5   3      239.83      230.26      3.80 o 
   1   5   3       17.83       13.44      1.25 o 
   2   5   3       55.11       57.87      3.65 o 
   3   5   3      521.94      529.65     11.30 o 
   4   5   3       24.57       30.63      2.06 o 
   5   5   3       16.79       21.70      2.53 o 
   6   5   3      331.46      312.84      9.48 o 
   7   5   3       81.18       88.63      5.14 o 
   8   5   3        3.74        5.77      1.03 o 
   9   5   3       11.20        9.35      1.78 o 
  10   5   3        3.18        4.24      1.23 o 
  11   5   3       41.92       38.28      3.13 o 
  12   5   3        0.04       -0.39      0.72 o 
 -13   6   3       31.24       31.27      2.26 o 
 -12   6   3       48.61       51.64      3.04 o 
 -11   6   3        2.99        2.22      0.73 o 
 -10   6   3       11.78       11.42      1.37 o 
  -9   6   3       28.77       33.60      2.34 o 
  -8   6   3       32.06       30.92      2.25 o 
  -7   6   3       58.47       58.82      3.10 o 
  -6   6   3       58.29       59.69      2.50 o 
  -5   6   3      160.88      149.93      4.79 o 
  -4   6   3        0.81        1.86      0.92 o 
  -3   6   3       72.00       65.02      2.66 o 
  -2   6   3       73.88       66.63      4.91 o 
  -1   6   3       60.19       57.56      3.05 o 
   0   6   3       21.50       22.41      2.90 o 
   1   6   3      103.49      103.81      3.27 o 
   2   6   3       26.99       28.36      1.76 o 
   3   6   3      290.83      312.41      5.77 o 
   4   6   3        4.49        3.78      0.73 o 
   5   6   3       17.99       21.48      1.94 o 
   6   6   3       19.55       19.50      2.49 o 
   7   6   3      146.80      144.10      6.45 o 
   8   6   3        1.77        2.36      0.81 o 
   9   6   3        9.02        7.69      1.08 o 
  10   6   3        7.92        5.67      0.85 o 
  11   6   3        8.21        7.94      1.28 o 
 -10   7   3        0.00       -0.45      0.64 o 
  -9   7   3       19.96       20.16      2.20 o 
  -8   7   3        0.35        0.30      0.80 o 
  -7   7   3       29.21       30.48      2.91 o 
  -6   7   3      120.73      120.94      4.03 o 
  -5   7   3      169.07      169.71      4.96 o 
  -4   7   3       13.68       11.50      1.15 o 
  -3   7   3        0.18        0.15      0.71 o 
  -2   7   3       60.34       67.04      4.75 o 
  -1   7   3       17.56       15.79      1.71 o 
   0   7   3       43.49       38.66      3.58 o 
   1   7   3       11.15        9.73      1.40 o 
   2   7   3      129.58      129.35      5.10 o 
   3   7   3      188.80      196.66      4.94 o 
   4   7   3       26.42       26.96      1.62 o 
   5   7   3       14.62       16.47      1.57 o 
   6   7   3        0.94        1.03      0.58 o 
   7   7   3        0.46        0.33      0.37 o 
   8   7   3        8.70        9.91      1.06 o 
  -5   8   3       41.48       32.32      2.44 o 
  -4   8   3        9.03        3.63      1.06 o 
  -3   8   3        1.89        1.88      0.90 o 
  -2   8   3       16.87       15.60      2.01 o 
  -1   8   3        0.82        2.80      1.10 o 
   0   8   3        6.79        9.29      1.56 o 
   1   8   3        1.36        1.06      0.89 o 
   2   8   3       88.61       94.20      3.32 o 
   3   8   3        9.88        9.58      1.90 o 
   4   8   3       13.92       15.19      1.87 o 
 -18   0   4       10.65       12.02      1.26 o 
 -17   0   4       16.06       16.73      2.30 o 
 -16   0   4      102.85      107.99      5.79 o 
 -15   0   4      134.55      137.11      6.65 o 
 -14   0   4      282.84      275.65      9.18 o 
 -13   0   4        9.97       10.83      1.85 o 
 -12   0   4      236.90      227.31      6.27 o 
 -11   0   4      172.22      162.13      4.92 o 
 -10   0   4      693.07      677.67     15.66 o 
  -9   0   4        1.68        0.30      0.89 o 
  -8   0   4     2102.19     2231.73     23.12 o 
  -6   0   4     1156.92     1178.03      8.12 o 
  -5   0   4     3559.72     3717.77     41.58 o 
  -4   0   4     2685.86     2534.41     14.46 o 
  -3   0   4     1745.75     1875.73     12.62 o 
  -1   0   4     2490.64     2399.21     13.87 o 
   0   0   4      201.27      204.20      3.73 o 
   2   0   4      294.42      317.32      4.59 o 
   3   0   4      460.78      434.73      6.77 o 
   4   0   4     4728.44     4744.17     26.56 o 
   5   0   4     2362.58     2511.48     19.78 o 
   6   0   4      720.87      843.72     11.71 o 
   7   0   4     1325.31     1464.94     16.54 o 
   8   0   4       23.79       25.95      1.32 o 
   9   0   4        3.47        8.94      0.98 o 
  10   0   4       65.28       81.15      4.95 o 
  11   0   4        2.66        3.26      1.24 o 
  12   0   4        0.41        0.83      0.87 o 
  13   0   4      131.08      130.41      6.32 o 
  14   0   4       20.40       26.05      2.71 o 
  15   0   4       16.63       23.15      2.33 o 
 -18   1   4        3.41        2.97      1.59 o 
 -17   1   4       18.65       19.45      1.71 o 
 -16   1   4       26.74       28.42      2.12 o 
 -15   1   4        7.90        7.04      1.18 o 
 -14   1   4      151.66      154.60      4.91 o 
 -13   1   4      146.33      154.05      5.22 o 
 -12   1   4        8.27        7.05      2.53 o 
 -11   1   4        6.13        5.12      0.83 o 
 -10   1   4       20.29       21.21      1.47 o 
  -9   1   4     1391.02     1450.40     27.82 o 
  -8   1   4     2389.49     2558.81     60.34 o 
  -7   1   4      426.74      434.96      4.34 o 
  -6   1   4      172.55      175.13      3.13 o 
  -5   1   4      437.56      346.65      3.47 o 
  -4   1   4      320.33      288.01      3.81 o 
  -3   1   4       48.75       39.25      0.99 o 
  -2   1   4     1145.09     1069.19      8.34 o 
  -1   1   4     1150.17     1100.39      4.76 o 
   0   1   4       51.27       46.94      1.35 o 
   1   1   4     2622.66     2575.03     61.63 o 
   2   1   4      723.11      721.97     10.73 o 
   3   1   4     2920.24     2869.67     51.86 o 
   4   1   4      958.38     1002.59     12.58 o 
   5   1   4      375.53      423.56      7.94 o 
   6   1   4      396.31      464.56      8.79 o 
   7   1   4        2.48        1.86      0.41 o 
   8   1   4      195.67      206.73      2.91 o 
   9   1   4        5.16        5.34      0.70 o 
  10   1   4      127.54      139.06      3.37 o 
  11   1   4       31.12       35.83      2.39 o 
  12   1   4      117.29      108.69      8.31 o 
  13   1   4        0.29        0.41      0.60 o 
  14   1   4        0.09       -0.37      0.42 o 
  15   1   4        6.49        6.67      2.68 o 
 -18   2   4        7.39        7.08      0.93 o 
 -17   2   4       52.14       53.31      2.66 o 
 -16   2   4        1.38        1.88      0.65 o 
 -15   2   4        8.69        7.13      1.16 o 
 -14   2   4      253.64      245.46      8.91 o 
 -13   2   4       66.53       67.01      4.59 o 
 -12   2   4      212.40      201.94      7.61 o 
 -11   2   4      575.54      607.93     18.03 o 
 -10   2   4      194.18      180.35      4.90 o 
  -9   2   4      424.82      461.48     10.74 o 
  -8   2   4       39.19       47.61      2.89 o 
  -7   2   4     1728.63     1896.29     12.62 o 
  -6   2   4       10.22        9.34      0.95 o 
  -5   2   4     1141.92     1122.99     10.69 o 
  -4   2   4       15.26       17.71      1.13 o 
  -3   2   4      675.44      690.00     11.61 o 
  -2   2   4      383.30      378.84      5.29 o 
  -1   2   4       19.81       14.11      1.11 o 
   0   2   4       11.40        8.16      0.95 o 
   1   2   4     1047.15      959.88     10.44 o 
   2   2   4     2088.21     1854.50     15.70 o 
   3   2   4      194.28      182.53      4.94 o 
   4   2   4      259.65      242.69      4.36 o 
   5   2   4        2.36        0.31      0.56 o 
   6   2   4      119.57      113.77      4.58 o 
   7   2   4      864.81      908.91      6.70 o 
   8   2   4      168.83      170.69      3.04 o 
   9   2   4      118.46      127.67      3.13 o 
  10   2   4        1.44        3.68      1.53 o 
  11   2   4       27.32       24.81      1.87 o 
  12   2   4        0.21       -0.15      0.61 o 
  13   2   4      175.49      169.65      4.79 o 
  14   2   4       20.27       20.30      1.55 o 
  15   2   4        3.06        1.98      0.81 o 
 -17   3   4        1.88        0.94      0.57 o 
 -16   3   4       15.34       16.03      1.26 o 
 -15   3   4       10.67       10.70      1.12 o 
 -14   3   4       95.36       95.70      4.08 o 
 -13   3   4      105.95      106.61      5.87 o 
 -12   3   4       97.91      106.52      5.79 o 
 -11   3   4        3.72        4.85      1.37 o 
 -10   3   4        5.67       10.31      6.95 o 
  -9   3   4      327.43      328.94      7.06 o 
  -8   3   4      649.62      670.51     12.58 o 
  -7   3   4        8.04        9.53      1.47 o 
  -6   3   4      533.08      492.50      9.71 o 
  -5   3   4        2.32        3.86      0.93 o 
  -4   3   4      172.36      173.16      5.38 o 
  -3   3   4      406.12      417.39      8.91 o 
  -2   3   4      667.94      681.93      8.84 o 
  -1   3   4       38.61       38.16      2.17 o 
   0   3   4     1233.72     1279.96     13.26 o 
   1   3   4      701.02      640.89      9.76 o 
   2   3   4     2598.41     2651.53     21.27 o 
   3   3   4      588.37      558.85      9.90 o 
   4   3   4      638.39      630.76     11.03 o 
   5   3   4      126.12      129.71      5.18 o 
   6   3   4     1134.97     1173.18     16.33 o 
   7   3   4       76.32       80.69      2.97 o 
   8   3   4       20.59       19.90      1.57 o 
   9   3   4       19.93       16.97      1.26 o 
  10   3   4        7.49       11.70      1.40 o 
  11   3   4        5.46        7.20      1.12 o 
  12   3   4      118.30      112.00      3.92 o 
  13   3   4        6.43        5.56      1.43 o 
  14   3   4        0.32        0.72      0.98 o 
 -16   4   4        6.34        5.88      0.92 o 
 -15   4   4        3.73        0.50      0.86 o 
 -14   4   4        0.44        1.45      0.93 o 
 -13   4   4      116.83      104.85      6.21 o 
 -12   4   4       58.08       56.86      4.72 o 
 -11   4   4        0.45        0.45      1.06 o 
 -10   4   4        9.69       14.85      1.57 o 
  -9   4   4       53.24       50.15      2.68 o 
  -8   4   4      286.34      274.56      6.07 o 
  -7   4   4      573.27      582.83      9.08 o 
  -6   4   4      118.17      123.65      2.67 o 
  -5   4   4       96.32      108.81      2.87 o 
  -4   4   4       47.33       53.23      2.56 o 
  -3   4   4      275.89      290.00      7.98 o 
  -2   4   4      125.93      137.17      3.56 o 
  -1   4   4      299.68      287.11      7.01 o 
   0   4   4        0.25       -0.08      0.51 o 
   1   4   4      160.69      169.85      5.68 o 
   2   4   4      166.03      153.77      3.22 o 
   3   4   4      947.87      991.87      8.48 o 
   4   4   4      227.37      250.65      5.34 o 
   5   4   4       34.73       44.84      3.38 o 
   6   4   4       57.27       56.06      3.93 o 
   7   4   4       24.22       27.37      2.87 o 
   8   4   4       39.88       41.16      2.43 o 
   9   4   4        1.06        1.51      0.68 o 
  10   4   4       63.96       61.28      4.31 o 
  11   4   4       18.32       17.83      2.32 o 
  12   4   4       20.95       19.98      2.25 o 
  13   4   4        2.16        0.54      0.68 o 
 -15   5   4       22.88       27.91      2.52 o 
 -14   5   4       32.38       37.17      3.19 o 
 -13   5   4       10.27       12.36      2.13 o 
 -12   5   4       38.82       43.57      2.54 o 
 -11   5   4       64.51       64.39      5.32 o 
 -10   5   4       17.90       17.33      2.33 o 
  -9   5   4       89.41       93.88      5.78 o 
  -8   5   4        2.58        3.71      0.90 o 
  -7   5   4      207.76      227.38      4.58 o 
  -6   5   4      317.50      304.79      6.31 o 
  -5   5   4       17.99       18.34      1.33 o 
  -4   5   4        0.11        0.53      0.40 o 
  -3   5   4       23.16       29.80      1.70 o 
  -2   5   4      130.66      120.89      2.91 o 
  -1   5   4        0.09        0.59      0.37 o 
   0   5   4        7.66       14.52      4.13 o 
   1   5   4      130.13      130.18      3.40 o 
   2   5   4       41.56       48.10      2.11 o 
   3   5   4       29.70       26.15      1.90 o 
   4   5   4     1401.01     1450.02     14.10 o 
   5   5   4        2.85        2.08      1.08 o 
   6   5   4       11.23        7.08      1.57 o 
   7   5   4       69.72       66.00      4.45 o 
   8   5   4       11.71       11.92      1.37 o 
   9   5   4        3.14        5.13      0.96 o 
  10   5   4       38.98       38.87      3.27 o 
  11   5   4       16.82       16.18      2.04 o 
  12   5   4       16.64       15.10      1.73 o 
 -13   6   4        1.05        0.62      0.67 o 
 -12   6   4       17.14       21.55      1.66 o 
 -11   6   4       56.33       55.04      3.97 o 
 -10   6   4      171.28      169.60      4.94 o 
  -9   6   4       58.49       60.19      3.05 o 
  -8   6   4        0.24        0.28      0.69 o 
  -7   6   4      110.75      114.87      3.37 o 
  -6   6   4       10.17       11.78      1.16 o 
  -5   6   4       12.05       13.18      1.52 o 
  -4   6   4       29.98       29.88      2.26 o 
  -3   6   4        3.09        4.37      0.75 o 
  -2   6   4       28.14       27.10      1.78 o 
  -1   6   4       37.42       40.27      3.34 o 
   0   6   4      232.67      243.78      6.54 o 
   1   6   4        9.43       11.39      1.49 o 
   2   6   4       38.86       40.77      2.11 o 
   3   6   4        4.21        5.15      0.84 o 
   4   6   4      129.86      130.29      3.67 o 
   5   6   4        2.17        1.52      0.72 o 
   6   6   4       41.32       43.75      2.61 o 
   7   6   4       80.41       75.39      2.64 o 
   8   6   4       13.68       12.84      1.80 o 
   9   6   4        2.26        1.70      0.81 o 
  10   6   4       38.61       44.11      3.02 o 
 -10   7   4       22.30       17.02      1.89 o 
  -9   7   4       93.40       97.76      4.73 o 
  -8   7   4       16.78       18.84      2.27 o 
  -7   7   4        0.16       -0.51      0.79 o 
  -6   7   4       11.58       10.46      1.26 o 
  -5   7   4       47.92       46.84      2.64 o 
  -4   7   4        4.80        4.68      0.98 o 
  -3   7   4       72.61       71.20      4.79 o 
  -2   7   4       13.86       12.86      2.13 o 
  -1   7   4       46.94       52.60      3.00 o 
   0   7   4        8.44        6.19      1.18 o 
   1   7   4       48.05       49.33      2.87 o 
   2   7   4       87.78       86.68      3.75 o 
   3   7   4      182.16      187.73      5.33 o 
   4   7   4       16.45       15.40      1.19 o 
   5   7   4        0.06        0.40      0.50 o 
   6   7   4        8.79        8.85      1.10 o 
   7   7   4       19.96       18.05      1.09 o 
  -5   8   4       77.04       81.55      3.83 o 
  -4   8   4        6.76        6.41      1.28 o 
  -3   8   4        0.96        0.20      0.68 o 
  -2   8   4        8.16        8.93      1.53 o 
  -1   8   4        6.15        5.61      1.22 o 
   0   8   4       86.14       79.91      4.24 o 
   1   8   4       11.69       13.81      1.78 o 
   2   8   4       56.70       50.80      3.17 o 
 -18   1   5        0.04       -0.60      1.07 o 
 -17   1   5        9.73       10.34      1.30 o 
 -16   1   5       78.01       72.05      3.36 o 
 -15   1   5        0.30        0.33      0.68 o 
 -14   1   5      181.83      166.82      5.10 o 
 -13   1   5      352.90      339.11      7.02 o 
 -12   1   5        0.23        0.55      0.52 o 
 -11   1   5        0.40        0.13      0.55 o 
 -10   1   5      188.32      191.74      4.23 o 
  -9   1   5        0.00        0.49      0.76 o 
  -8   1   5     3023.68     3434.75    106.41 o 
  -7   1   5     1505.88     1558.44     10.56 o 
  -6   1   5      122.87      104.59      2.67 o 
  -5   1   5      316.04      301.39      5.54 o 
  -4   1   5       14.40       14.78      0.68 o 
  -3   1   5      787.39      756.78      6.70 o 
  -2   1   5     2078.41     2185.65     35.97 o 
  -1   1   5     2737.13     2682.68     11.61 o 
   0   1   5      636.99      592.07      6.06 o 
   1   1   5       11.58       10.12      0.75 o 
   2   1   5       67.76       64.26      1.87 o 
   3   1   5       24.52       26.29      1.23 o 
   4   1   5       28.08       38.39      2.47 o 
   5   1   5      143.55      171.68      5.43 o 
   6   1   5        6.25        3.88      0.48 o 
   7   1   5      199.04      182.56      2.77 o 
   8   1   5      145.40      140.25      2.84 o 
   9   1   5       94.00       95.97      2.84 o 
  10   1   5      102.66       92.37      2.84 o 
  11   1   5       48.76       42.06      2.55 o 
  12   1   5      116.09       97.12      3.78 o 
  13   1   5       15.04       14.64      1.15 o 
  14   1   5        8.35        7.96      0.81 o 
  15   1   5        8.31        9.83      1.45 o 
 -18   2   5       19.63       20.59      1.52 o 
 -17   2   5       19.66       20.43      1.55 o 
 -16   2   5        0.66        0.87      0.66 o 
 -15   2   5       10.73        7.54      1.21 o 
 -14   2   5       20.78       18.23      1.82 o 
 -13   2   5      381.20      393.33     11.13 o 
 -12   2   5      184.61      184.44      7.34 o 
 -11   2   5       15.60       15.99      1.64 o 
 -10   2   5       25.83       26.87      2.02 o 
  -9   2   5       32.91       29.38      1.65 o 
  -8   2   5      726.55      737.11     16.01 o 
  -7   2   5      350.66      388.93      5.84 o 
  -6   2   5       68.85       65.73      1.87 o 
  -5   2   5     1485.06     1440.13     20.27 o 
  -4   2   5      369.32      395.45      5.48 o 
  -3   2   5      518.70      516.85      6.09 o 
  -2   2   5     1499.48     1543.11     11.74 o 
  -1   2   5      238.74      247.06      4.96 o 
   0   2   5        7.50       14.48      1.31 o 
   1   2   5     1456.46     1350.16     13.39 o 
   2   2   5       27.74       19.34      1.17 o 
   3   2   5      216.85      209.95      3.84 o 
   4   2   5       92.84       89.02      3.92 o 
   5   2   5      714.84      784.34     12.26 o 
   6   2   5       22.78       29.63      1.25 o 
   7   2   5       29.73       34.16      1.37 o 
   8   2   5        0.19        0.43      0.39 o 
   9   2   5       36.29       33.96      1.69 o 
  10   2   5        3.75        3.35      0.64 o 
  11   2   5       52.62       50.23      2.61 o 
  12   2   5       11.58       11.20      1.03 o 
  13   2   5        6.74        5.71      0.97 o 
  14   2   5        3.95        2.84      0.64 o 
 -17   3   5       21.39       19.96      1.60 o 
 -16   3   5       11.64       12.87      1.17 o 
 -15   3   5       56.15       58.90      2.52 o 
 -14   3   5        1.79        3.96      1.51 o 
 -13   3   5       31.33       28.75      3.21 o 
 -12   3   5      596.97      608.48     13.88 o 
 -11   3   5       56.61       62.77      4.39 o 
 -10   3   5        4.50        7.65      2.33 o 
  -9   3   5      447.17      505.92      6.49 o 
  -8   3   5      132.68      139.17      5.72 o 
  -7   3   5      267.23      328.50      8.23 o 
  -6   3   5       42.91       38.28      2.72 o 
  -5   3   5      769.09      809.69     12.20 o 
  -4   3   5      140.95      132.97      4.82 o 
  -3   3   5      168.77      178.28      3.45 o 
  -2   3   5      743.26      795.61      9.88 o 
  -1   3   5      555.66      601.64      8.95 o 
   0   3   5      380.45      420.71      7.90 o 
   1   3   5      193.43      193.36      5.58 o 
   2   3   5       93.49       91.12      4.04 o 
   3   3   5      239.07      247.23      6.96 o 
   4   3   5     2414.14     2520.67     23.96 o 
   5   3   5       65.01       64.21      3.84 o 
   6   3   5       30.74       31.40      2.80 o 
   7   3   5        0.02       -0.01      0.89 o 
   8   3   5        5.86        6.22      0.88 o 
   9   3   5      102.44      101.57      3.01 o 
  10   3   5      172.43      168.16      3.85 o 
  11   3   5       49.93       44.32      2.50 o 
  12   3   5        0.22        0.34      0.54 o 
  13   3   5       22.44       19.61      1.48 o 
 -16   4   5       10.99       11.54      1.24 o 
 -15   4   5        1.38        1.14      0.86 o 
 -14   4   5       68.73       60.18      4.56 o 
 -13   4   5      200.95      196.63      8.56 o 
 -12   4   5      125.90      121.75      6.89 o 
 -11   4   5        1.66        3.00      1.55 o 
 -10   4   5      862.45      895.24     13.08 o 
  -9   4   5      250.29      239.11     13.94 o 
  -8   4   5      364.61      373.36      9.07 o 
  -7   4   5      524.60      560.19      5.86 o 
  -6   4   5        7.18        9.00      0.98 o 
  -5   4   5       57.24       58.23      1.95 o 
  -4   4   5        0.08        0.99      0.42 o 
  -3   4   5      512.84      579.59      7.04 o 
  -2   4   5       53.36       61.68      1.62 o 
  -1   4   5       72.09       73.72      2.00 o 
   0   4   5       18.69       21.23      1.28 o 
   1   4   5       58.01       49.99      1.95 o 
   2   4   5      887.02      853.45      7.01 o 
   3   4   5        4.26        6.12      0.75 o 
   4   4   5        5.19        3.52      1.10 o 
   5   4   5      174.08      175.85      6.81 o 
   6   4   5      495.56      482.05     11.76 o 
   7   4   5       41.55       43.99      2.54 o 
   8   4   5       58.38       59.51      2.96 o 
   9   4   5        4.77        3.94      0.85 o 
  10   4   5       40.12       40.15      3.43 o 
  11   4   5       59.14       57.40      3.85 o 
  12   4   5       37.74       44.33      3.11 o 
 -15   5   5       18.95       22.24      1.55 o 
 -14   5   5        0.04       -0.53      0.94 o 
 -13   5   5       36.24       38.67      3.57 o 
 -12   5   5       15.33       13.51      2.30 o 
 -11   5   5       86.94       83.98      3.53 o 
 -10   5   5       32.05       26.56      1.66 o 
  -9   5   5       72.78       72.09      5.18 o 
  -8   5   5        3.68        1.77      0.75 o 
  -7   5   5       92.50       91.38      2.95 o 
  -6   5   5        6.74        6.07      0.88 o 
  -5   5   5        6.46        6.17      0.86 o 
  -4   5   5      416.70      398.36      7.59 o 
  -3   5   5      217.69      215.06      4.60 o 
  -2   5   5       30.82       32.56      1.82 o 
  -1   5   5      283.71      268.20      6.40 o 
   0   5   5      167.30      173.16      5.17 o 
   1   5   5       19.49       19.89      1.79 o 
   2   5   5        1.65        1.00      0.56 o 
   3   5   5      997.17     1017.79     13.77 o 
   4   5   5       77.09       67.27      3.17 o 
   5   5   5       52.61       52.09      2.84 o 
   6   5   5       80.14       80.37      3.49 o 
   7   5   5      190.79      203.70      5.44 o 
   8   5   5        2.84        3.62      0.83 o 
   9   5   5        7.39        7.91      1.08 o 
  10   5   5        0.96        0.32      0.68 o 
  11   5   5        2.36        2.76      0.92 o 
 -13   6   5        8.57        7.62      1.42 o 
 -12   6   5        0.60        0.51      0.45 o 
 -11   6   5      115.99      117.75      3.88 o 
 -10   6   5        4.36        7.00      0.89 o 
  -9   6   5        8.34        7.45      1.44 o 
  -8   6   5        4.95        5.35      1.54 o 
  -7   6   5        3.11        3.29      0.72 o 
  -6   6   5      259.47      268.75      5.23 o 
  -5   6   5       38.27       37.32      2.48 o 
  -4   6   5        7.61        6.71      1.16 o 
  -3   6   5       47.45       44.37      4.05 o 
  -2   6   5       52.94       52.24      3.05 o 
  -1   6   5       20.08       19.98      1.95 o 
   0   6   5      211.94      198.94      5.95 o 
   1   6   5      317.82      337.15      7.66 o 
   2   6   5        5.07        4.14      1.09 o 
   3   6   5      297.74      307.74      5.59 o 
   4   6   5        0.26       -0.22      0.45 o 
   5   6   5      101.23       90.32      3.67 o 
   6   6   5       63.34       51.77      2.72 o 
   7   6   5        6.09        6.59      0.79 o 
   8   6   5        0.41        0.64      0.45 o 
   9   6   5       16.17       16.62      1.94 o 
 -10   7   5        1.19        0.24      0.65 o 
  -9   7   5       14.40       14.57      1.33 o 
  -8   7   5        1.43        1.21      0.84 o 
  -7   7   5       18.84       18.20      1.50 o 
  -6   7   5       49.92       42.14      2.37 o 
  -5   7   5       33.40       29.36      2.92 o 
  -4   7   5        0.19       -0.41      0.86 o 
  -3   7   5        8.49       12.21      2.04 o 
  -2   7   5       74.86       82.28      5.04 o 
  -1   7   5        7.53        7.21      1.68 o 
   0   7   5       10.07        8.91      1.25 o 
   1   7   5       69.23       68.69      3.31 o 
   2   7   5       43.88       47.10      2.68 o 
   3   7   5       18.09       16.95      1.67 o 
   4   7   5        0.87        0.09      0.62 o 
   5   7   5        2.98        2.18      0.95 o 
   6   7   5       18.46       14.85      0.99 o 
  -4   8   5       11.07        8.64      1.37 o 
  -3   8   5       11.99        9.31      1.49 o 
  -2   8   5        3.56        2.66      0.93 o 
  -1   8   5        0.00        0.33      0.63 o 
   0   8   5        2.65        2.30      0.88 o 
 -19   0   6       25.06       24.53      2.25 o 
 -18   0   6        1.53       -0.07      0.85 o 
 -17   0   6       10.36        8.83      1.67 o 
 -16   0   6      181.45      162.09      7.13 o 
 -15   0   6       93.80       92.13      5.40 o 
 -14   0   6       21.50       12.58      2.03 o 
 -13   0   6        9.70       10.86      1.89 o 
 -12   0   6       16.52       24.59      2.57 o 
 -11   0   6        1.97        1.13      0.54 o 
 -10   0   6        9.19       11.31      2.00 o 
  -9   0   6        4.82       15.32      2.08 o 
  -8   0   6      136.04      144.22      5.54 o 
  -7   0   6      604.27      744.29      7.24 o 
  -6   0   6     4942.52     5422.57     20.56 o 
  -5   0   6       21.43       19.32      1.50 o 
  -4   0   6     2038.28     1910.19     15.27 o 
  -3   0   6      197.12      170.16      4.55 o 
  -2   0   6     4590.00     4718.75     19.58 o 
  -1   0   6     3059.54     3130.99     14.20 o 
   0   0   6      396.93      332.09      4.21 o 
   1   0   6        0.34        2.47      0.87 o 
   2   0   6     3625.09     3783.81     17.20 o 
   3   0   6      209.61      193.89      5.47 o 
   4   0   6      984.49     1035.02     13.71 o 
   5   0   6      496.62      470.08      5.37 o 
   6   0   6      330.55      323.47      5.39 o 
   7   0   6      126.54      110.86      3.57 o 
   8   0   6      708.86      674.19      9.01 o 
   9   0   6       21.13       24.75      2.83 o 
  10   0   6       13.73        9.71      1.89 o 
  11   0   6      279.24      256.48      8.92 o 
  12   0   6        6.20        6.78      1.60 o 
  13   0   6        4.67        4.37      1.26 o 
  14   0   6       30.57       36.01      2.73 o 
 -19   1   6        8.30        9.42      1.82 o 
 -18   1   6        3.98        5.40      0.71 o 
 -17   1   6       18.27       17.46      1.29 o 
 -16   1   6      118.18      110.53      4.16 o 
 -15   1   6       12.87       10.80      2.46 o 
 -14   1   6       23.86       21.18      1.87 o 
 -13   1   6       57.72       68.14      3.17 o 
 -12   1   6      330.14      319.84      6.51 o 
 -11   1   6       10.58       12.52      0.99 o 
 -10   1   6       36.28       47.01      2.11 o 
  -9   1   6       64.09       86.44      3.48 o 
  -8   1   6      848.97      871.97      7.24 o 
  -7   1   6      161.45      168.81      3.60 o 
  -6   1   6      144.74      146.22      2.41 o 
  -5   1   6       44.24       46.87      1.30 o 
  -4   1   6      429.91      450.19      6.03 o 
  -3   1   6       36.28       44.78      2.13 o 
  -2   1   6      979.93      959.87     11.05 o 
  -1   1   6      939.01      953.97     23.59 o 
   0   1   6     1841.58     1932.37     14.01 o 
   1   1   6      122.70      159.98     25.68 o 
   2   1   6       79.83       84.25      2.34 o 
   3   1   6       21.09       21.73      1.40 o 
   4   1   6       85.64       78.26      3.77 o 
   5   1   6       80.07       83.27      1.61 o 
   6   1   6      334.78      334.34      3.78 o 
   7   1   6       18.69       17.27      1.20 o 
   8   1   6        4.68        4.83      0.72 o 
   9   1   6       88.79       87.20      2.78 o 
  10   1   6       20.45       12.99      1.11 o 
  11   1   6      153.43      135.85      4.47 o 
  12   1   6       88.77       80.24      3.31 o 
  13   1   6        0.94        0.99      0.39 o 
  14   1   6        0.04        0.36      0.37 o 
 -18   2   6       18.53       21.29      1.28 o 
 -17   2   6        1.24        0.68      0.52 o 
 -16   2   6       45.43       47.34      3.77 o 
 -15   2   6        1.82        0.58      0.82 o 
 -14   2   6      209.48      199.66      4.50 o 
 -13   2   6       92.45       78.95      2.77 o 
 -12   2   6       41.40       44.95      2.53 o 
 -11   2   6        0.05        0.10      0.50 o 
 -10   2   6      711.17      744.82      6.35 o 
  -9   2   6      104.04       93.82      2.13 o 
  -8   2   6      153.35      155.02      3.92 o 
  -7   2   6     1625.78     1675.58     14.75 o 
  -6   2   6      127.49      140.42      2.78 o 
  -5   2   6      553.12      555.45      6.25 o 
  -4   2   6      327.08      308.90      4.60 o 
  -3   2   6     1547.05     1695.59     35.78 o 
  -2   2   6       10.28        5.84      0.72 o 
  -1   2   6      673.29      718.29      6.89 o 
   0   2   6      175.81      201.35      6.41 o 
   1   2   6      456.55      468.14     12.84 o 
   2   2   6       50.19       64.98      2.26 o 
   3   2   6        1.50        3.61      0.59 o 
   4   2   6       35.99       29.27      2.89 o 
   5   2   6       36.66       32.78      1.13 o 
   6   2   6      202.12      203.42      3.74 o 
   7   2   6       17.24       15.08      1.36 o 
   8   2   6       26.17       27.86      2.05 o 
   9   2   6       53.28       56.19      2.20 o 
  10   2   6       11.32       10.34      0.97 o 
  11   2   6       35.39       32.04      2.05 o 
  12   2   6       44.42       49.46      1.99 o 
  13   2   6       63.11       60.54      2.56 o 
 -17   3   6        2.16        1.35      0.65 o 
 -16   3   6       11.50       10.96      1.08 o 
 -15   3   6        0.22        0.01      0.58 o 
 -14   3   6       82.28       78.12      5.11 o 
 -13   3   6        6.25        6.16      1.75 o 
 -12   3   6       17.95       16.99      2.52 o 
 -11   3   6      121.49      109.18      5.75 o 
 -10   3   6       16.04       13.74      1.12 o 
  -9   3   6        3.12        5.57      0.89 o 
  -8   3   6       19.22       28.07      2.13 o 
  -7   3   6      157.77      164.66      3.34 o 
  -6   3   6       81.81       68.53      3.67 o 
  -5   3   6      391.22      410.76      8.79 o 
  -4   3   6        0.12        0.94      0.48 o 
  -3   3   6      467.54      584.88     10.33 o 
  -2   3   6      321.21      318.90      6.50 o 
  -1   3   6      304.26      344.92      7.14 o 
   0   3   6        0.56       -0.53      0.53 o 
   1   3   6      115.60      118.68      4.64 o 
   2   3   6       46.57       59.34      1.94 o 
   3   3   6        9.76       11.56      0.91 o 
   4   3   6     1236.45     1226.66     17.16 o 
   5   3   6      148.66      139.24      5.96 o 
   6   3   6       14.01       11.02      1.78 o 
   7   3   6      103.32      101.41      3.54 o 
   8   3   6       60.33       65.35      2.44 o 
   9   3   6      179.12      164.06      3.85 o 
  10   3   6       16.16       19.25      1.32 o 
  11   3   6       32.56       29.89      1.98 o 
  12   3   6       76.46       66.67      2.72 o 
  13   3   6        3.07        2.13      0.75 o 
 -16   4   6        2.80        3.21      0.73 o 
 -15   4   6        0.37        1.02      0.65 o 
 -14   4   6        8.46        6.90      1.85 o 
 -13   4   6        7.77        5.93      1.86 o 
 -12   4   6       25.59       26.72      3.39 o 
 -11   4   6      485.22      484.51     17.37 o 
 -10   4   6       22.67       29.61      2.23 o 
  -9   4   6       11.90       10.33      1.27 o 
  -8   4   6       22.58       24.61      1.85 o 
  -7   4   6        1.56        2.36      0.54 o 
  -6   4   6       77.79       88.58      2.35 o 
  -5   4   6       26.84       26.95      1.49 o 
  -4   4   6      118.80      118.96      2.64 o 
  -3   4   6      167.05      193.07      3.64 o 
  -2   4   6        0.00        0.36      0.34 o 
  -1   4   6        7.91        9.14      0.89 o 
   0   4   6      477.33      515.12      6.40 o 
   1   4   6       32.23       28.94      1.83 o 
   2   4   6       93.41       90.79      2.34 o 
   3   4   6        0.55        2.25      0.53 o 
   4   4   6      204.49      204.02      7.28 o 
   5   4   6      158.15      141.83      6.36 o 
   6   4   6      366.96      359.09      7.32 o 
   7   4   6        9.88        9.17      1.59 o 
   8   4   6        0.06       -0.93      1.10 o 
   9   4   6       20.69       20.42      2.01 o 
  10   4   6       19.66       17.72      1.47 o 
  11   4   6       14.41       13.52      1.83 o 
  12   4   6        8.10       11.91      1.56 o 
 -15   5   6        0.00        0.15      0.44 o 
 -14   5   6        0.53        1.48      0.98 o 
 -13   5   6      137.52      137.18      6.50 o 
 -12   5   6       79.65       78.30      5.13 o 
 -11   5   6        2.22        1.53      0.54 o 
 -10   5   6      139.73      142.34      3.79 o 
  -9   5   6       76.62       88.07      3.68 o 
  -8   5   6        6.93        8.33      1.22 o 
  -7   5   6      209.86      203.38      7.15 o 
  -6   5   6       34.63       37.16      1.91 o 
  -5   5   6        0.00        0.03      0.60 o 
  -4   5   6       93.28       91.50      3.70 o 
  -3   5   6        2.36        2.01      0.73 o 
  -2   5   6        1.54        1.78      0.78 o 
  -1   5   6      233.17      223.73      6.08 o 
   0   5   6      135.41      139.07      5.13 o 
   1   5   6       18.68       16.77      1.67 o 
   2   5   6       21.91       22.34      2.70 o 
   3   5   6      366.10      399.47      6.25 o 
   4   5   6      319.27      326.63      6.96 o 
   5   5   6       32.79       37.37      4.36 o 
   6   5   6       31.60       24.52      1.97 o 
   7   5   6        3.48        4.58      0.92 o 
   8   5   6        5.22        3.55      0.84 o 
   9   5   6       11.73       11.99      1.21 o 
  10   5   6       30.03       27.68      2.47 o 
 -13   6   6        1.35        1.33      0.72 o 
 -12   6   6       46.04       49.87      3.56 o 
 -11   6   6       56.42       58.35      2.67 o 
 -10   6   6       18.50       15.01      1.21 o 
  -9   6   6       34.38       31.03      1.76 o 
  -8   6   6       23.70       28.04      2.03 o 
  -7   6   6       61.53       62.27      3.66 o 
  -6   6   6        6.83        6.44      1.66 o 
  -5   6   6        1.17        0.69      0.62 o 
  -4   6   6       88.45      101.71      5.74 o 
  -3   6   6       10.06       10.34      2.13 o 
  -2   6   6       13.52       13.59      2.23 o 
  -1   6   6      111.11      114.30      4.51 o 
   0   6   6        0.02        0.23      0.79 o 
   1   6   6        0.03       -0.11      0.73 o 
   2   6   6        8.72        7.92      1.25 o 
   3   6   6       27.68       30.96      2.23 o 
   4   6   6       16.35       14.76      1.50 o 
   5   6   6       10.39        5.60      0.96 o 
   6   6   6       23.64       22.54      1.71 o 
   7   6   6       61.60       54.30      2.46 o 
   8   6   6        6.77        7.05      0.87 o 
  -9   7   6        0.58       -0.05      0.68 o 
  -8   7   6        0.47       -0.68      0.83 o 
  -7   7   6        4.85        3.09      0.95 o 
  -6   7   6        2.29        2.05      0.93 o 
  -5   7   6        7.87        6.41      1.45 o 
  -4   7   6      109.15      106.07      5.49 o 
  -3   7   6       43.22       48.14      3.77 o 
  -2   7   6       14.76       15.28      2.27 o 
  -1   7   6        3.61        3.01      1.18 o 
   0   7   6       73.60       78.19      4.75 o 
   1   7   6       30.18       31.02      2.97 o 
   2   7   6        0.25        0.07      0.52 o 
   3   7   6      137.29      141.25      4.11 o 
   4   7   6        0.16       -0.06      0.69 o 
   5   7   6        0.10        0.50      0.69 o 
 -18   1   7        4.58        4.78      0.69 o 
 -17   1   7        3.33        2.23      0.70 o 
 -16   1   7       51.48       50.45      2.28 o 
 -15   1   7      130.05       96.50      3.91 o 
 -14   1   7        0.13        0.56      0.68 o 
 -13   1   7        3.96        3.36      0.78 o 
 -12   1   7        5.49        6.49      1.05 o 
 -11   1   7      160.83      161.90      3.46 o 
 -10   1   7        5.43        4.38      0.52 o 
  -9   1   7      109.39      105.19      3.54 o 
  -8   1   7       53.63       58.66      1.96 o 
  -7   1   7      829.73      813.19      8.51 o 
  -6   1   7       60.38       65.72      2.28 o 
  -5   1   7        0.13        0.91      0.37 o 
  -4   1   7       18.93       22.84      1.47 o 
  -3   1   7     1753.74     1837.61     16.88 o 
  -2   1   7     2638.93     2908.91     31.03 o 
  -1   1   7        7.93        5.40      0.65 o 
   0   1   7      438.32      417.13      6.76 o 
   1   1   7        0.82        1.11      0.59 o 
   2   1   7       77.80       90.26      2.62 o 
   3   1   7      266.32      258.67      6.91 o 
   4   1   7        6.87        6.64      0.45 o 
   5   1   7      177.38      173.05      2.76 o 
   6   1   7       13.11       16.73      1.19 o 
   7   1   7        0.79        0.29      0.51 o 
   8   1   7        3.08        1.44      0.51 o 
   9   1   7       98.12       99.89      3.01 o 
  10   1   7       79.46       72.30      5.56 o 
  11   1   7       97.40       79.52      3.32 o 
  12   1   7       32.59       26.75      1.82 o 
  13   1   7        1.21        0.80      0.41 o 
 -18   2   7        5.67        5.40      0.97 o 
 -17   2   7       26.34       23.72      1.79 o 
 -16   2   7      100.70       88.98      2.88 o 
 -15   2   7      119.65      110.81      3.32 o 
 -14   2   7      232.11      230.06      4.83 o 
 -13   2   7        3.59        4.82      0.78 o 
 -12   2   7       77.98       79.48      2.72 o 
 -11   2   7       59.41       63.87      2.37 o 
 -10   2   7      380.49      379.52      4.64 o 
  -9   2   7        8.20        7.50      0.66 o 
  -8   2   7      194.91      184.45      3.50 o 
  -7   2   7       57.48       55.44      2.10 o 
  -6   2   7        0.00        3.54      2.30 o 
  -5   2   7      158.59      162.88      3.53 o 
  -4   2   7       86.34       81.64      3.38 o 
  -3   2   7       88.98       93.28      4.01 o 
  -2   2   7     5027.04     5474.78    114.48 o 
  -1   2   7      738.60      732.17      7.50 o 
   0   2   7        2.16        3.31      0.58 o 
   1   2   7       27.76       20.37      1.33 o 
   2   2   7     1192.13     1193.44     10.44 o 
   3   2   7       11.47       12.01      0.75 o 
   4   2   7      310.62      313.51      3.55 o 
   5   2   7      489.46      480.81      5.95 o 
   6   2   7       19.31       21.00      1.84 o 
   7   2   7      139.13      143.59      3.49 o 
   8   2   7      278.25      296.78      5.09 o 
   9   2   7       26.71       21.14      1.39 o 
  10   2   7      365.86      350.17      5.36 o 
  11   2   7       26.19       23.69      1.43 o 
  12   2   7       41.19       43.24      2.23 o 
 -17   3   7       22.45       18.50      1.54 o 
 -16   3   7       85.85       84.51      3.76 o 
 -15   3   7       10.48       12.25      1.39 o 
 -14   3   7        0.37       -0.69      0.69 o 
 -13   3   7       58.78       60.15      4.45 o 
 -12   3   7      283.44      282.66      6.39 o 
 -11   3   7      121.63      124.38      3.41 o 
 -10   3   7      246.38      252.08      4.81 o 
  -9   3   7        0.46        0.35      0.47 o 
  -8   3   7      273.97      271.45      4.56 o 
  -7   3   7      292.78      277.51      3.81 o 
  -6   3   7       33.45       30.68      1.33 o 
  -5   3   7      162.30      160.03      2.87 o 
  -4   3   7      295.68      311.17      4.62 o 
  -3   3   7      121.97      134.80      3.04 o 
  -2   3   7      735.51      695.18      8.70 o 
  -1   3   7     1783.47     1925.32     14.53 o 
   0   3   7      231.24      218.53      2.98 o 
   1   3   7       52.68       47.84      1.56 o 
   2   3   7       41.56       39.50      1.44 o 
   3   3   7       12.61       17.99      4.76 o 
   4   3   7       65.77       70.50      2.92 o 
   5   3   7       31.67       29.97      2.91 o 
   6   3   7      162.05      154.94      6.61 o 
   7   3   7       43.45       42.95      2.37 o 
   8   3   7        0.27       -0.50      0.53 o 
   9   3   7       99.35       85.66      2.75 o 
  10   3   7       13.40       10.88      0.96 o 
  11   3   7       90.68       79.43      2.95 o 
  12   3   7       15.00       15.75      1.82 o 
 -16   4   7       15.72       17.70      1.45 o 
 -15   4   7       10.59        6.43      1.10 o 
 -14   4   7      120.88      119.63      4.20 o 
 -13   4   7      289.15      277.17     10.17 o 
 -12   4   7       75.90       72.69      3.44 o 
 -11   4   7      126.63      135.50      5.10 o 
 -10   4   7      613.25      600.16     15.14 o 
  -9   4   7       58.98       65.19      3.29 o 
  -8   4   7      129.50      134.56      3.41 o 
  -7   4   7      239.62      234.83      3.86 o 
  -6   4   7      144.02      139.32      3.39 o 
  -5   4   7        9.31        9.97      0.83 o 
  -4   4   7      917.86      923.27     13.26 o 
  -3   4   7      462.82      463.31      7.01 o 
  -2   4   7       79.50       89.83      2.45 o 
  -1   4   7      145.51      140.96      4.38 o 
   0   4   7       59.88       59.10      2.23 o 
   1   4   7        4.64        6.34      1.01 o 
   2   4   7       37.37       34.32      1.71 o 
   3   4   7       64.43       62.36      2.80 o 
   4   4   7      307.92      330.10      9.50 o 
   5   4   7      133.76      145.34      4.69 o 
   6   4   7       31.83       30.89      2.20 o 
   7   4   7       10.07       10.71      1.35 o 
   8   4   7       34.63       42.70      2.48 o 
   9   4   7       49.14       50.92      2.52 o 
  10   4   7       26.70       23.92      1.60 o 
  11   4   7       15.53       14.24      1.74 o 
 -15   5   7       16.70       12.80      1.77 o 
 -14   5   7       12.39        9.56      1.69 o 
 -13   5   7      132.14      131.85      6.26 o 
 -12   5   7        2.61        3.45      1.34 o 
 -11   5   7        8.91       11.49      1.43 o 
 -10   5   7       29.92       30.70      1.77 o 
  -9   5   7       83.55       95.07      3.12 o 
  -8   5   7       20.13       20.79      1.43 o 
  -7   5   7       14.52       15.52      1.56 o 
  -6   5   7        1.95        2.61      0.70 o 
  -5   5   7       45.36       53.50      4.13 o 
  -4   5   7      240.46      260.89      9.06 o 
  -3   5   7       87.40       87.02      5.27 o 
  -2   5   7       47.71       43.96      3.76 o 
  -1   5   7       57.18       59.76      3.16 o 
   0   5   7      314.35      332.60      7.37 o 
   1   5   7        6.39        5.20      1.35 o 
   2   5   7        1.28        2.35      0.73 o 
   3   5   7      193.82      196.98      4.28 o 
   4   5   7       84.56       89.91      4.93 o 
   5   5   7        1.04        1.58      0.95 o 
   6   5   7        0.03       -0.21      0.59 o 
   7   5   7        4.36        2.19      0.69 o 
   8   5   7       25.08       21.61      2.58 o 
   9   5   7        0.76        0.56      0.47 o 
 -12   6   7       13.71       12.82      1.77 o 
 -11   6   7      199.91      207.90      5.01 o 
 -10   6   7        1.99        2.73      0.78 o 
  -9   6   7        2.04        1.53      0.48 o 
  -8   6   7       32.92       30.09      2.73 o 
  -7   6   7        0.87       -0.91      1.09 o 
  -6   6   7        7.25        7.67      1.76 o 
  -5   6   7        0.46        0.89      0.88 o 
  -4   6   7       40.81       42.11      3.77 o 
  -3   6   7        1.00        0.74      1.00 o 
  -2   6   7        3.50        2.38      1.27 o 
  -1   6   7        7.29        6.26      1.87 o 
   0   6   7      133.58      144.30      6.79 o 
   1   6   7      126.00      125.55      9.33 o 
   2   6   7        0.76        1.78      0.69 o 
   3   6   7       37.26       37.11      2.33 o 
   4   6   7      107.50       99.41      3.70 o 
   5   6   7       62.26       61.25      2.70 o 
   6   6   7        0.24       -0.53      0.53 o 
   7   6   7       11.41        8.68      1.13 o 
  -9   7   7        0.67        1.59      0.91 o 
  -8   7   7       36.95       40.10      3.19 o 
  -7   7   7       12.90        9.69      1.48 o 
  -6   7   7       14.01       13.56      1.82 o 
  -5   7   7       19.63       20.20      2.32 o 
  -4   7   7       27.23       28.74      2.82 o 
  -3   7   7        2.74        1.19      0.79 o 
  -2   7   7        1.67        0.89      0.84 o 
  -1   7   7       50.26       50.16      3.71 o 
   0   7   7       54.89       56.91      3.87 o 
   1   7   7        0.01        1.37      0.64 o 
   2   7   7        4.37        3.72      1.10 o 
   3   7   7        5.45        4.31      1.04 o 
   4   7   7       12.03       10.20      1.49 o 
 -18   0   8       15.62       15.62      1.41 o 
 -17   0   8        0.51       -0.17      0.79 o 
 -16   0   8      780.92      761.94     15.15 o 
 -15   0   8       39.82       41.17      3.59 o 
 -14   0   8      225.06      225.99      8.22 o 
 -13   0   8        2.39        4.44      1.29 o 
 -12   0   8      281.12      274.48      8.30 o 
 -11   0   8        5.38       10.62      1.62 o 
 -10   0   8      116.76      113.70      4.35 o 
  -9   0   8       13.06        9.13      1.71 o 
  -8   0   8      280.65      256.91      7.79 o 
  -7   0   8      190.57      195.91      4.23 o 
  -6   0   8      487.82      451.27     19.33 o 
  -5   0   8        0.71        1.81      0.72 o 
  -4   0   8       14.62       22.84      1.96 o 
  -3   0   8     2605.74     2868.19     22.56 o 
  -2   0   8     2078.11     2303.45     14.38 o 
  -1   0   8     2646.24     2719.87     14.72 o 
   0   0   8     1283.05     1324.63     16.13 o 
   1   0   8       73.79       82.09      3.75 o 
   2   0   8       88.45       68.70      2.04 o 
   3   0   8        0.35        0.91      0.31 o 
   4   0   8        9.59       10.46      0.75 o 
   5   0   8        7.38        4.74      0.81 o 
   6   0   8       19.10       23.26      1.71 o 
   7   0   8       56.46       64.25      2.94 o 
   8   0   8        1.03        0.60      0.81 o 
   9   0   8      123.55       95.30      5.31 o 
  10   0   8      161.89      146.21      6.44 o 
  11   0   8       21.21       22.96      2.51 o 
  12   0   8        1.72        1.30      0.83 o 
 -18   1   8       10.08        9.04      0.75 o 
 -17   1   8        8.98        9.89      1.12 o 
 -16   1   8      100.28       89.53      2.99 o 
 -15   1   8      132.58      123.48      3.57 o 
 -14   1   8        1.13        0.50      0.54 o 
 -13   1   8        0.14        0.98      0.68 o 
 -12   1   8       78.38       79.06      2.69 o 
 -11   1   8       67.15       72.09      2.44 o 
 -10   1   8        1.09        1.31      0.37 o 
  -9   1   8      424.70      388.06      4.40 o 
  -8   1   8       16.73       12.83      0.78 o 
  -7   1   8      160.03      184.08      4.21 o 
  -6   1   8        4.66        5.03      0.96 o 
  -5   1   8      239.73      195.40      5.82 o 
  -4   1   8      689.71      736.71     11.41 o 
  -3   1   8     1442.88     1632.77     17.10 o 
  -2   1   8      497.38      550.80      9.77 o 
  -1   1   8      107.93       95.52      2.69 o 
   0   1   8        3.18        2.05      0.78 o 
   1   1   8        0.69        3.92      0.62 o 
   2   1   8       51.16       45.26      1.07 o 
   3   1   8        7.20        6.96      0.56 o 
   4   1   8       31.94       29.73      1.05 o 
   5   1   8       47.93       47.18      1.98 o 
   6   1   8        1.78        1.22      0.51 o 
   7   1   8        2.48        0.64      0.50 o 
   8   1   8      104.71       99.00      3.03 o 
   9   1   8       30.76       26.65      1.63 o 
  10   1   8       56.54       52.64      2.71 o 
  11   1   8        8.60        6.73      1.40 o 
  12   1   8        0.88        0.61      0.33 o 
 -18   2   8        0.95        1.04      0.41 o 
 -17   2   8       11.32        9.95      0.95 o 
 -16   2   8       76.88       82.41      2.73 o 
 -15   2   8       57.43       51.98      2.70 o 
 -14   2   8       23.95       19.80      1.44 o 
 -13   2   8      119.72      123.17      3.46 o 
 -12   2   8        1.25        2.49      0.49 o 
 -11   2   8        0.01       -0.43      0.54 o 
 -10   2   8      139.25      137.87      3.51 o 
  -9   2   8       78.95       74.87      2.21 o 
  -8   2   8        1.97        3.49      0.56 o 
  -7   2   8      190.01      210.82      3.32 o 
  -6   2   8       30.02       23.96      1.33 o 
  -5   2   8      262.99      279.71      7.43 o 
  -4   2   8      578.27      528.36      6.72 o 
  -3   2   8       18.70       15.18      1.79 o 
  -2   2   8        6.20        9.82      1.43 o 
  -1   2   8      142.81      149.44      3.60 o 
   0   2   8      103.56      115.96      1.89 o 
   1   2   8       18.81       22.51      1.11 o 
   2   2   8       73.01       77.47      1.46 o 
   3   2   8      129.16      132.06      2.36 o 
   4   2   8      179.84      190.41      3.26 o 
   5   2   8        0.06        0.05      0.58 o 
   6   2   8      251.85      254.20      4.70 o 
   7   2   8       52.21       56.08      2.25 o 
   8   2   8       15.49       15.51      1.21 o 
   9   2   8       49.86       43.43      1.94 o 
  10   2   8        1.41        2.12      0.50 o 
  11   2   8       16.55       15.73      1.09 o 
  12   2   8        3.23        2.71      0.62 o 
 -17   3   8       17.83       17.32      1.45 o 
 -16   3   8       23.76       20.62      1.72 o 
 -15   3   8       94.11       84.75      4.63 o 
 -14   3   8        3.40        0.83      0.51 o 
 -13   3   8       25.90       26.37      1.60 o 
 -12   3   8       21.89       16.96      1.35 o 
 -11   3   8        7.27        4.44      0.75 o 
 -10   3   8      179.64      186.29      6.35 o 
  -9   3   8      232.35      230.10      8.53 o 
  -8   3   8      155.79      155.20      3.07 o 
  -7   3   8      138.62      145.08      2.98 o 
  -6   3   8       31.77       30.73      1.22 o 
  -5   3   8       54.11       45.17      1.40 o 
  -4   3   8      845.93      912.49      6.33 o 
  -3   3   8      552.57      553.30      4.97 o 
  -2   3   8        1.66        2.23      0.46 o 
  -1   3   8       14.09       20.54      0.96 o 
   0   3   8      176.32      189.98      2.80 o 
   1   3   8        8.20        6.14      0.61 o 
   2   3   8        5.11        4.83      0.55 o 
   3   3   8       79.55       80.02      2.49 o 
   4   3   8       57.25       51.83      2.62 o 
   5   3   8      334.88      361.58     10.33 o 
   6   3   8        0.07        1.52      1.17 o 
   7   3   8        2.63        1.79      0.73 o 
   8   3   8        9.02       10.67      1.02 o 
   9   3   8        1.35        1.04      0.47 o 
  10   3   8       53.62       50.42      1.88 o 
  11   3   8        0.06       -0.14      0.59 o 
 -16   4   8       17.41       15.93      2.08 o 
 -15   4   8       27.86       28.03      2.94 o 
 -14   4   8        7.81        8.86      1.94 o 
 -13   4   8       16.09       17.72      2.64 o 
 -12   4   8      164.66      149.17      9.23 o 
 -11   4   8       99.72      104.25      4.23 o 
 -10   4   8        0.78        1.36      1.43 o 
  -9   4   8        6.65        6.88      1.40 o 
  -8   4   8       38.11       35.86      1.42 o 
  -7   4   8        6.19        4.79      0.85 o 
  -6   4   8        7.81        5.77      0.96 o 
  -5   4   8       55.32       49.65      2.66 o 
  -4   4   8      157.74      157.88      4.72 o 
  -3   4   8      208.88      226.09      8.70 o 
  -2   4   8      193.12      221.98      5.65 o 
  -1   4   8      252.39      249.19      8.43 o 
   0   4   8       19.88       17.47      2.13 o 
   1   4   8       13.10        9.66      1.75 o 
   2   4   8       23.70       20.24      2.37 o 
   3   4   8      308.34      338.73     12.00 o 
   4   4   8      169.35      161.54      4.89 o 
   5   4   8       60.17       71.67      3.31 o 
   6   4   8      162.14      174.40      5.08 o 
   7   4   8       34.18       32.62      2.17 o 
   8   4   8       35.27       38.98      2.24 o 
   9   4   8        0.00       -0.44      0.83 o 
  10   4   8       51.26       47.09      3.00 o 
 -14   5   8        0.35        1.18      0.81 o 
 -13   5   8       13.68       11.03      1.89 o 
 -12   5   8        6.30        5.85      0.99 o 
 -11   5   8      175.80      185.06      5.30 o 
 -10   5   8      158.82      160.88      5.06 o 
  -9   5   8       31.50       31.47      2.30 o 
  -8   5   8        0.01       -2.56      2.56 o 
  -7   5   8       34.66       30.66      3.09 o 
  -6   5   8        7.17        4.61      1.41 o 
  -5   5   8        9.59       10.97      2.10 o 
  -4   5   8       19.31       16.27      2.45 o 
  -3   5   8      105.03      101.21      5.78 o 
  -2   5   8      242.63      248.13      9.00 o 
  -1   5   8       32.75       44.01      3.80 o 
   0   5   8       23.69       21.96      2.72 o 
   1   5   8       31.05       35.95      2.37 o 
   2   5   8       53.33       50.43      4.08 o 
   3   5   8      219.89      216.84      8.35 o 
   4   5   8       22.88       22.29      2.22 o 
   5   5   8      181.90      184.29      4.97 o 
   6   5   8       27.02       21.22      1.70 o 
   7   5   8        0.28        0.56      0.51 o 
   8   5   8       67.68       72.57      2.62 o 
 -12   6   8       31.67       32.20      2.54 o 
 -11   6   8       21.44       19.38      4.29 o 
 -10   6   8        6.07        3.87      1.22 o 
  -9   6   8       55.62       54.64      4.11 o 
  -8   6   8        4.01        2.60      0.72 o 
  -7   6   8       13.45       14.69      1.55 o 
  -6   6   8      118.24      124.81      6.05 o 
  -5   6   8      123.78      132.76      6.38 o 
  -4   6   8      183.83      194.03      7.84 o 
  -3   6   8        5.34        5.03      1.46 o 
  -2   6   8        8.88       10.66      1.99 o 
  -1   6   8       51.14       52.36      4.10 o 
   0   6   8        7.96        9.59      1.86 o 
   1   6   8        0.89       -0.18      0.89 o 
   2   6   8        2.50        2.30      0.97 o 
   3   6   8       14.40       12.10      1.98 o 
   4   6   8        1.82       -0.06      0.87 o 
   5   6   8        8.88        6.84      1.29 o 
   6   6   8      122.40      126.94      4.95 o 
  -8   7   8        5.88        7.11      1.41 o 
  -7   7   8        0.54       -0.04      0.55 o 
  -6   7   8        8.65        6.63      0.99 o 
  -5   7   8        1.85        1.95      0.60 o 
  -4   7   8       14.85       11.21      1.26 o 
  -3   7   8        3.02        1.97      0.65 o 
  -2   7   8        0.16       -0.52      0.52 o 
  -1   7   8        7.02        7.19      0.97 o 
   0   7   8       32.48       37.65      2.93 o 
   1   7   8       68.90       69.42      2.69 o 
   2   7   8        0.53       -0.15      0.70 o 
 -18   1   9        5.47        4.24      0.53 o 
 -17   1   9       24.62       25.97      1.32 o 
 -16   1   9        5.05        3.23      0.71 o 
 -15   1   9      251.96      218.36      4.65 o 
 -14   1   9      105.45       91.48      3.01 o 
 -13   1   9        6.22        6.61      0.95 o 
 -12   1   9       40.02       36.40      3.64 o 
 -11   1   9        0.47       -1.79      2.48 o 
 -10   1   9      157.21      172.63      7.09 o 
  -9   1   9      315.16      290.76      4.46 o 
  -8   1   9      184.75      174.74      3.09 o 
  -7   1   9        6.78       11.55      0.73 o 
  -6   1   9      210.59      196.11      3.21 o 
  -5   1   9      422.18      425.19      5.35 o 
  -4   1   9      198.62      240.22      4.46 o 
  -3   1   9       57.58       55.13      1.85 o 
  -2   1   9      261.38      222.40      3.21 o 
  -1   1   9       27.79       32.94      1.12 o 
   0   1   9      218.10      234.92      2.61 o 
   1   1   9      215.76      232.28      2.39 o 
   2   1   9      556.58      547.53      4.45 o 
   3   1   9      202.72      190.76      2.90 o 
   4   1   9       19.51       21.52      1.18 o 
   5   1   9      964.92      933.87     10.85 o 
   6   1   9      205.38      188.81      4.20 o 
   7   1   9       68.18       65.41      2.49 o 
   8   1   9       13.36       12.96      1.15 o 
   9   1   9       36.77       36.15      2.22 o 
  10   1   9        2.25        1.31      0.97 o 
  11   1   9       37.07       45.21      2.13 o 
 -18   2   9        0.26        0.55      0.66 o 
 -17   2   9       43.12       40.43      1.53 o 
 -16   2   9       96.13       85.21      2.69 o 
 -15   2   9       11.93       12.53      1.27 o 
 -14   2   9       31.52       28.94      2.13 o 
 -13   2   9        7.45        6.70      1.11 o 
 -12   2   9      148.81      135.32      4.50 o 
 -11   2   9       92.08       90.57      2.99 o 
 -10   2   9       45.01       42.22      2.03 o 
  -9   2   9       11.39       15.00      2.13 o 
  -8   2   9       21.72       20.00      1.12 o 
  -7   2   9       32.54       30.39      1.36 o 
  -6   2   9     1274.93     1195.61     10.00 o 
  -5   2   9       13.45       15.03      0.85 o 
  -4   2   9      285.81      319.69      3.72 o 
  -3   2   9      343.79      350.97      3.51 o 
  -2   2   9       33.50       37.54      1.13 o 
  -1   2   9       71.49       75.95      1.62 o 
   0   2   9       65.80       64.09      1.51 o 
   1   2   9       41.33       40.56      1.10 o 
   2   2   9      110.83      110.13      2.55 o 
   3   2   9     1029.61     1067.96      8.00 o 
   4   2   9     2100.51     2156.75     11.80 o 
   5   2   9        2.63        2.46      0.52 o 
   6   2   9       93.20       92.22      2.89 o 
   7   2   9        5.96        4.54      0.72 o 
   8   2   9       89.94       83.34      2.67 o 
   9   2   9        0.00       -0.06      0.38 o 
  10   2   9        0.35        0.10      0.36 o 
  11   2   9        0.00        0.93      0.82 o 
 -17   3   9       10.38       10.91      1.44 o 
 -16   3   9       11.36       10.07      2.03 o 
 -15   3   9        0.04        1.02      0.74 o 
 -14   3   9       37.33       35.96      3.13 o 
 -13   3   9       16.83       17.92      2.28 o 
 -12   3   9       24.58       22.71      1.91 o 
 -11   3   9      501.37      529.73      9.12 o 
 -10   3   9       18.08       19.18      1.83 o 
  -9   3   9       48.17       46.81      2.07 o 
  -8   3   9      201.15      195.88      4.26 o 
  -7   3   9      283.90      278.95      5.11 o 
  -6   3   9      223.45      230.80      4.63 o 
  -5   3   9        1.03        1.51      0.44 o 
  -4   3   9        0.93        1.64      0.37 o 
  -3   3   9      128.12      128.39      3.39 o 
  -2   3   9        0.00        0.81      0.36 o 
  -1   3   9      154.46      155.01      3.03 o 
   0   3   9        6.56        5.60      0.62 o 
   1   3   9       41.12       46.47      1.67 o 
   2   3   9        1.35        0.85      0.41 o 
   3   3   9       30.77       30.52      1.63 o 
   4   3   9       67.98       67.10      3.62 o 
   5   3   9      669.21      697.93      9.49 o 
   6   3   9       15.99       16.60      1.63 o 
   7   3   9       30.24       29.06      2.05 o 
   8   3   9      148.30      154.84      4.45 o 
   9   3   9        2.83        2.45      0.65 o 
  10   3   9       19.85       22.26      2.14 o 
 -16   4   9        1.60        2.88      1.01 o 
 -15   4   9        0.01        0.82      0.85 o 
 -14   4   9       19.99       19.63      2.59 o 
 -13   4   9       48.09       45.62      2.65 o 
 -12   4   9        1.44        2.46      0.76 o 
 -11   4   9       17.55       20.32      1.50 o 
 -10   4   9        4.63        3.89      0.91 o 
  -9   4   9      353.84      343.95      5.78 o 
  -8   4   9      189.64      185.72      4.33 o 
  -7   4   9       46.41       44.23      2.16 o 
  -6   4   9        0.75        1.08      0.57 o 
  -5   4   9      460.80      482.43     12.08 o 
  -4   4   9        0.74       -0.07      0.48 o 
  -3   4   9        9.50        9.83      1.10 o 
  -2   4   9       13.65       11.14      1.55 o 
  -1   4   9        4.50        3.68      1.32 o 
   0   4   9        0.01        0.00      0.66 o 
   1   4   9       13.69       10.21      1.26 o 
   2   4   9      168.44      166.90      4.88 o 
   3   4   9        0.10        0.58      1.24 o 
   4   4   9      200.77      216.66      5.59 o 
   5   4   9      346.15      360.31      7.15 o 
   6   4   9      128.04      142.35      4.38 o 
   7   4   9        0.67        0.07      0.51 o 
   8   4   9       20.56       22.28      1.58 o 
   9   4   9        0.04        0.52      0.63 o 
 -14   5   9        3.41        2.97      0.95 o 
 -13   5   9        3.29        3.68      1.08 o 
 -12   5   9       13.39       14.49      1.44 o 
 -11   5   9       92.60       96.97      3.73 o 
 -10   5   9        7.39        4.76      1.53 o 
  -9   5   9       76.89       81.13      3.50 o 
  -8   5   9        0.01        0.30      0.67 o 
  -7   5   9       55.13       54.11      5.26 o 
  -6   5   9        1.38        1.68      0.66 o 
  -5   5   9        7.32        6.93      1.21 o 
  -4   5   9        1.73        2.25      0.83 o 
  -3   5   9       82.35       73.11      4.94 o 
  -2   5   9        8.75       10.26      1.37 o 
  -1   5   9       10.43        8.64      1.84 o 
   0   5   9       19.34       20.93      2.62 o 
   1   5   9      103.34      111.19      5.69 o 
   2   5   9      202.98      212.02      5.50 o 
   3   5   9        3.81        2.27      1.13 o 
   4   5   9       90.87       96.46      5.26 o 
   5   5   9       81.34       91.40      4.91 o 
   6   5   9      224.08      230.12      5.77 o 
   7   5   9        5.81        6.81      0.86 o 
 -11   6   9        2.77        2.45      0.95 o 
 -10   6   9       74.28       74.78      4.42 o 
  -9   6   9       40.85       47.80      3.79 o 
  -8   6   9       12.52       11.98      1.35 o 
  -7   6   9       44.68       45.98      3.69 o 
  -6   6   9        0.00       -0.10      1.05 o 
  -5   6   9      168.06      166.47      5.41 o 
  -4   6   9       26.37       29.00      2.16 o 
  -3   6   9       19.32       17.31      2.59 o 
  -2   6   9        0.20       -0.22      0.57 o 
  -1   6   9        4.97        4.85      1.37 o 
   0   6   9        0.04        1.63      0.98 o 
   1   6   9        4.39        4.52      0.87 o 
   2   6   9       34.37       35.04      2.06 o 
   3   6   9       33.13       32.19      2.82 o 
   4   6   9        0.30        1.51      0.81 o 
   5   6   9       93.76      105.45      4.39 o 
  -7   7   9       57.16       60.38      3.68 o 
  -6   7   9        0.86       -0.34      0.67 o 
  -5   7   9        9.47        9.87      1.12 o 
  -4   7   9       18.18       19.31      1.50 o 
  -3   7   9        9.14        6.72      1.30 o 
  -2   7   9       20.54       21.99      2.20 o 
  -1   7   9        8.33        7.98      0.96 o 
   0   7   9       39.17       42.63      2.80 o 
 -18   0  10        0.65        1.83      0.53 o 
 -17   0  10        0.25        0.67      0.70 o 
 -16   0  10        9.39       12.46      1.35 o 
 -15   0  10        1.47        2.68      0.85 o 
 -14   0  10      137.15      110.60      6.18 o 
 -13   0  10       43.20       30.51      3.26 o 
 -12   0  10       99.58       86.06      5.37 o 
 -11   0  10      226.83      204.12      8.12 o 
 -10   0  10      445.92      490.98     12.23 o 
  -9   0  10      377.83      371.54     10.37 o 
  -8   0  10      438.56      449.06     11.01 o 
  -7   0  10      210.26      207.84      7.22 o 
  -6   0  10      484.88      451.59     10.33 o 
  -5   0  10        9.81       11.80      1.66 o 
  -4   0  10        1.40        1.63      0.48 o 
  -3   0  10      473.55      450.68      6.67 o 
  -2   0  10       52.72       41.15      1.67 o 
  -1   0  10      342.85      349.71      4.72 o 
   0   0  10      120.57      109.02      2.74 o 
   1   0  10        7.99        8.56      0.71 o 
   2   0  10      665.89      665.77     12.32 o 
   3   0  10     5759.87     5887.27     28.27 o 
   4   0  10     3134.58     3198.25     19.80 o 
   5   0  10        0.20        1.13      1.14 o 
   6   0  10      578.71      587.55     13.40 o 
   7   0  10      277.44      281.13      9.08 o 
   8   0  10      169.92      184.81      7.19 o 
   9   0  10       56.97       66.65      4.10 o 
  10   0  10       78.73       77.54      4.03 o 
 -18   1  10        0.64        1.03      0.41 o 
 -17   1  10        1.31        1.83      0.64 o 
 -16   1  10        6.22        7.35      0.88 o 
 -15   1  10        5.24        3.28      0.68 o 
 -14   1  10        9.14        8.83      1.03 o 
 -13   1  10        9.29        6.20      1.19 o 
 -12   1  10       42.51       44.95      2.72 o 
 -11   1  10      389.75      373.06      7.73 o 
 -10   1  10     2040.83     2018.41     17.93 o 
  -9   1  10      712.73      692.78     10.01 o 
  -8   1  10      391.27      370.61      4.30 o 
  -7   1  10       10.78        9.91      0.73 o 
  -6   1  10      155.25      156.22      2.68 o 
  -5   1  10       18.80       21.65      1.01 o 
  -4   1  10      137.50      127.97      1.97 o 
  -3   1  10      846.28      821.37      8.43 o 
  -2   1  10      140.20      129.66      2.14 o 
  -1   1  10       53.56       48.77      1.21 o 
   0   1  10        0.09        0.25      0.24 o 
   1   1  10       51.60       55.56      1.58 o 
   2   1  10       45.25       42.36      1.74 o 
   3   1  10      198.52      206.27      3.21 o 
   4   1  10       62.27       64.52      2.08 o 
   5   1  10        0.12       -0.35      1.00 o 
   6   1  10      311.33      318.67      5.48 o 
   7   1  10        1.02        0.51      0.61 o 
   8   1  10        6.06        6.85      1.05 o 
   9   1  10        8.59        9.40      1.12 o 
  10   1  10       37.12       36.94      1.91 o 
 -17   2  10        6.01        4.48      0.82 o 
 -16   2  10        2.10        2.38      0.59 o 
 -15   2  10       21.71       26.79      1.62 o 
 -14   2  10       10.66        8.95      0.99 o 
 -13   2  10        1.32        3.55      1.05 o 
 -12   2  10      128.14      124.91      3.51 o 
 -11   2  10        1.91        2.13      0.83 o 
 -10   2  10      142.39      157.89      5.11 o 
  -9   2  10     1369.65     1394.94     11.55 o 
  -8   2  10      353.95      323.87      5.49 o 
  -7   2  10        0.24        0.14      0.52 o 
  -6   2  10       71.49       67.07      2.03 o 
  -5   2  10       39.68       42.28      1.73 o 
  -4   2  10      385.47      366.27      4.25 o 
  -3   2  10       70.36       68.91      1.65 o 
  -2   2  10      122.52      125.43      2.73 o 
  -1   2  10        0.57        0.25      0.30 o 
   0   2  10        0.68        1.09      0.31 o 
   1   2  10       98.91      107.04      2.23 o 
   2   2  10      223.81      215.46      3.63 o 
   3   2  10       68.27       68.09      2.43 o 
   4   2  10        0.00        0.89      0.51 o 
   5   2  10      120.16      126.30      2.83 o 
   6   2  10      250.20      256.47      4.75 o 
   7   2  10      304.08      307.09      5.05 o 
   8   2  10       11.62       11.55      0.97 o 
   9   2  10        3.28        3.53      0.57 o 
  10   2  10        5.46        6.90      1.25 o 
 -17   3  10        1.19        1.43      0.86 o 
 -16   3  10        7.23        8.51      1.79 o 
 -15   3  10       10.87       12.13      1.67 o 
 -14   3  10        3.21        0.54      0.92 o 
 -13   3  10       26.04       22.34      2.53 o 
 -12   3  10        6.34        4.96      0.94 o 
 -11   3  10       13.79       19.16      1.88 o 
 -10   3  10     1059.51     1115.45     21.53 o 
  -9   3  10      252.63      253.61      5.02 o 
  -8   3  10      144.14      139.87      3.76 o 
  -7   3  10        0.10        0.72      0.63 o 
  -6   3  10        1.50        1.92      0.50 o 
  -5   3  10        4.92        5.62      1.02 o 
  -4   3  10       12.50       16.83      1.12 o 
  -3   3  10      212.49      202.66      3.73 o 
  -2   3  10       14.66       11.24      0.90 o 
  -1   3  10        0.66        0.91      0.59 o 
   0   3  10       49.24       46.59      1.71 o 
   1   3  10       97.79      100.27      2.52 o 
   2   3  10      615.89      604.08      7.23 o 
   3   3  10      227.13      227.55      4.93 o 
   4   3  10      711.06      742.48      9.85 o 
   5   3  10      508.73      522.97      8.73 o 
   6   3  10      109.33      104.91      3.99 o 
   7   3  10        0.01        0.54      0.53 o 
   8   3  10       41.44       45.77      2.25 o 
   9   3  10        0.50        0.93      0.66 o 
 -15   4  10       12.75       13.03      1.89 o 
 -14   4  10       54.94       55.89      3.95 o 
 -13   4  10       26.24       22.60      2.66 o 
 -12   4  10       46.92       45.77      2.12 o 
 -11   4  10      154.75      167.88      4.10 o 
 -10   4  10      122.71      127.70      4.50 o 
  -9   4  10       47.18       51.32      2.31 o 
  -8   4  10        0.01        0.35      0.58 o 
  -7   4  10       16.30       13.68      1.30 o 
  -6   4  10       45.41       52.63      2.41 o 
  -5   4  10      390.97      385.12      6.50 o 
  -4   4  10       62.94       63.86      2.88 o 
  -3   4  10        0.16        0.16      0.56 o 
  -2   4  10       25.65       33.67      1.82 o 
  -1   4  10       43.28       41.47      2.48 o 
   0   4  10       13.97       10.04      1.64 o 
   1   4  10       36.93       47.22      3.90 o 
   2   4  10      434.02      433.96     11.52 o 
   3   4  10      478.63      490.16     12.14 o 
   4   4  10      587.62      620.72     13.50 o 
   5   4  10      104.19      110.34      3.70 o 
   6   4  10        6.44        5.66      0.88 o 
   7   4  10       17.68       15.98      1.29 o 
 -13   5  10        1.20        0.58      0.63 o 
 -12   5  10       30.49       31.52      2.92 o 
 -11   5  10      410.43      426.84     11.23 o 
 -10   5  10       41.44       45.49      3.89 o 
  -9   5  10      116.74      122.39      4.14 o 
  -8   5  10      483.44      513.30     11.55 o 
  -7   5  10      170.36      183.59      4.41 o 
  -6   5  10       26.80       26.10      2.29 o 
  -5   5  10        0.37        0.36      0.65 o 
  -4   5  10       37.95       39.02      2.57 o 
  -3   5  10       28.94       29.74      2.21 o 
  -2   5  10       44.08       39.89      2.49 o 
  -1   5  10       68.26       70.81      3.23 o 
   0   5  10       28.56       30.70      2.13 o 
   1   5  10        4.56        6.27      1.37 o 
   2   5  10      109.62      109.35      5.55 o 
   3   5  10       10.93        9.91      1.74 o 
   4   5  10      102.35      104.63      5.07 o 
   5   5  10      180.58      175.83      6.20 o 
   6   5  10        0.75        0.42      0.70 o 
 -10   6  10        0.74        2.80      0.96 o 
  -9   6  10      113.99      112.88      5.53 o 
  -8   6  10      507.32      539.70      8.10 o 
  -7   6  10       42.86       41.83      2.40 o 
  -6   6  10       31.06       32.16      2.16 o 
  -5   6  10        2.36        1.68      0.73 o 
  -4   6  10        4.20        4.50      0.92 o 
  -3   6  10        0.11        0.08      0.40 o 
  -2   6  10        3.91        1.91      0.64 o 
  -1   6  10        0.07       -0.23      0.59 o 
   0   6  10       55.74       55.59      5.49 o 
   1   6  10      118.15      128.15      5.39 o 
   2   6  10        0.29        0.72      0.66 o 
   3   6  10        0.69       -0.30      0.62 o 
 -17   1  11        0.22       -0.25      0.52 o 
 -16   1  11       11.73       12.64      1.42 o 
 -15   1  11       11.37        9.40      1.31 o 
 -14   1  11        8.04        6.73      1.57 o 
 -13   1  11       17.04       16.02      1.71 o 
 -12   1  11        7.92        7.46      1.24 o 
 -11   1  11      751.69      737.52     11.06 o 
 -10   1  11     1923.23     1881.97     22.56 o 
  -9   1  11     1347.58     1375.42     14.65 o 
  -8   1  11      769.38      770.27     10.53 o 
  -7   1  11      104.76      108.20      2.98 o 
  -6   1  11       80.63       81.33      2.60 o 
  -5   1  11       43.96       45.86      1.97 o 
  -4   1  11      223.92      224.18      3.23 o 
  -3   1  11      233.65      233.56      3.31 o 
  -2   1  11       55.20       57.13      1.67 o 
  -1   1  11       24.24       29.32      1.08 o 
   0   1  11       11.26       10.24      0.74 o 
   1   1  11        1.24        0.92      0.39 o 
   2   1  11      474.59      471.87      4.96 o 
   3   1  11        4.40        4.25      0.60 o 
   4   1  11      310.32      296.04      5.47 o 
   5   1  11       36.88       36.66      1.88 o 
   6   1  11      103.15      108.65      3.87 o 
   7   1  11       11.10       10.42      1.20 o 
   8   1  11      204.15      216.38      4.89 o 
   9   1  11       36.41       41.92      1.96 o 
 -17   2  11       40.14       47.56      2.18 o 
 -16   2  11       40.29       43.62      2.29 o 
 -15   2  11        1.29        0.63      0.58 o 
 -14   2  11        0.51        0.40      0.58 o 
 -13   2  11        5.11        2.82      1.30 o 
 -12   2  11        3.87        5.97      1.12 o 
 -11   2  11      493.86      521.91     13.32 o 
 -10   2  11       77.57       77.07      3.28 o 
  -9   2  11      572.47      563.02      7.59 o 
  -8   2  11      155.20      158.02      4.01 o 
  -7   2  11        0.93        2.31      0.63 o 
  -6   2  11        7.51        7.79      0.79 o 
  -5   2  11       10.47       10.60      0.89 o 
  -4   2  11      295.70      299.60      4.53 o 
  -3   2  11      372.42      360.54      4.94 o 
  -2   2  11        1.86        0.75      0.42 o 
  -1   2  11       50.76       49.68      1.75 o 
   0   2  11        0.26        0.06      0.31 o 
   1   2  11      559.82      542.57      5.21 o 
   2   2  11     1581.29     1601.21      9.19 o 
   3   2  11     2430.32     2448.34     14.79 o 
   4   2  11      523.16      524.03      5.77 o 
   5   2  11       75.92       74.64      2.53 o 
   6   2  11       50.79       57.20      2.15 o 
   7   2  11       33.96       29.54      1.48 o 
   8   2  11        6.59        4.75      0.61 o 
 -16   3  11        0.92        0.48      0.69 o 
 -15   3  11        2.19        1.90      1.19 o 
 -14   3  11        4.11        3.68      1.11 o 
 -13   3  11       36.39       29.64      2.97 o 
 -12   3  11      319.25      329.95      9.99 o 
 -11   3  11      967.60     1005.33     13.13 o 
 -10   3  11      929.33      970.88     12.40 o 
  -9   3  11      166.24      170.51      4.24 o 
  -8   3  11      425.98      432.35      6.81 o 
  -7   3  11      101.35       96.62      3.25 o 
  -6   3  11       68.32       68.63      2.23 o 
  -5   3  11       29.09       29.13      1.48 o 
  -4   3  11      292.40      284.41      4.57 o 
  -3   3  11       34.53       34.19      1.86 o 
  -2   3  11       80.12       76.57      2.30 o 
  -1   3  11       90.00       96.51      2.92 o 
   0   3  11        6.82        5.43      0.65 o 
   1   3  11        2.30        2.45      0.52 o 
   2   3  11      104.41      101.61      2.97 o 
   3   3  11       76.72       80.06      3.21 o 
   4   3  11      117.10      115.09      3.05 o 
   5   3  11        0.06       -0.44      0.44 o 
   6   3  11        3.75        3.48      0.75 o 
   7   3  11       15.42       13.84      1.21 o 
 -14   4  11        2.59        2.32      0.95 o 
 -13   4  11       36.15       44.72      3.45 o 
 -12   4  11      176.58      189.77      5.06 o 
 -11   4  11      165.11      181.65      5.20 o 
 -10   4  11       30.84       37.83      2.53 o 
  -9   4  11     1421.55     1526.74     12.62 o 
  -8   4  11      206.18      226.41      4.90 o 
  -7   4  11        0.47        1.16      0.52 o 
  -6   4  11      232.50      237.52      5.12 o 
  -5   4  11       29.63       34.38      1.99 o 
  -4   4  11       16.73       12.49      1.23 o 
  -3   4  11       18.14       16.97      1.68 o 
  -2   4  11       41.86       39.70      2.36 o 
  -1   4  11       11.02       10.00      1.25 o 
   0   4  11      148.05      155.91      4.64 o 
   1   4  11      157.05      167.87      4.73 o 
   2   4  11       51.13       53.75      3.90 o 
   3   4  11       70.48       80.30      4.66 o 
   4   4  11       41.48       51.28      3.64 o 
   5   4  11      140.33      131.53      5.41 o 
   6   4  11        2.77        2.84      0.91 o 
 -12   5  11        7.38        9.11      1.67 o 
 -11   5  11       66.41       66.72      4.32 o 
 -10   5  11       83.98       90.63      5.29 o 
  -9   5  11      110.83      122.32      4.04 o 
  -8   5  11       10.46       12.03      1.19 o 
  -7   5  11        9.08        7.41      1.15 o 
  -6   5  11        4.11        4.38      1.37 o 
  -5   5  11        5.52        5.22      0.99 o 
  -4   5  11       21.99       16.51      1.63 o 
  -3   5  11       41.57       42.90      3.41 o 
  -2   5  11        0.73        1.02      0.58 o 
  -1   5  11        1.04        0.39      0.59 o 
   0   5  11      200.05      213.87      7.85 o 
   1   5  11      301.09      314.13     11.44 o 
   2   5  11       92.16      106.27      5.02 o 
   3   5  11       22.76       25.58      2.43 o 
   4   5  11      136.51      147.08      5.33 o 
  -9   6  11        8.91        7.11      1.44 o 
  -8   6  11       23.76       24.27      1.63 o 
  -7   6  11       81.00       87.47      3.17 o 
  -6   6  11        3.42        2.42      0.68 o 
  -5   6  11       85.09       73.27      2.97 o 
  -4   6  11        6.85        5.95      0.92 o 
  -3   6  11       14.88       11.49      1.69 o 
  -2   6  11        0.23       -0.27      0.98 o 
  -1   6  11       36.99       37.39      1.91 o 
   0   6  11       27.02       24.24      2.22 o 
 -17   0  12       39.97       33.83      2.77 o 
 -16   0  12       14.96       13.25      1.95 o 
 -15   0  12      147.69      152.97      6.72 o 
 -14   0  12       44.65       55.32      4.22 o 
 -13   0  12       80.52       71.33      4.90 o 
 -12   0  12      109.33      107.13      5.99 o 
 -11   0  12      315.23      338.02     10.59 o 
 -10   0  12        6.64        9.16      1.95 o 
  -9   0  12      656.25      651.06     14.42 o 
  -8   0  12       17.94       20.68      2.19 o 
  -7   0  12      360.93      357.44     12.14 o 
  -6   0  12      995.88     1012.13     15.51 o 
  -5   0  12       36.58       33.68      2.14 o 
  -4   0  12       91.82      101.91      3.63 o 
  -3   0  12       29.84       33.77      2.11 o 
  -2   0  12       94.31       81.57      3.27 o 
  -1   0  12        1.63        0.99      0.53 o 
   0   0  12      175.08      149.07      4.53 o 
   1   0  12      542.91      544.92     10.87 o 
   2   0  12     1189.13     1159.68     18.57 o 
   3   0  12      603.56      632.90     15.76 o 
   4   0  12        3.81        8.18      1.58 o 
   5   0  12        6.65        7.65      1.48 o 
   6   0  12       58.71       63.48      3.98 o 
   7   0  12       76.97       66.07      3.81 o 
   8   0  12        1.17        1.96      0.72 o 
 -17   1  12        3.49        6.32      1.27 o 
 -16   1  12        0.49        1.58      0.65 o 
 -15   1  12        7.42        9.35      1.22 o 
 -14   1  12       12.24       13.02      1.53 o 
 -13   1  12      149.02      148.96      4.88 o 
 -12   1  12      275.40      277.25      6.71 o 
 -11   1  12      769.67      795.81     14.44 o 
 -10   1  12     1076.10     1090.14     13.27 o 
  -9   1  12        5.00        4.64      1.21 o 
  -8   1  12      201.47      196.77      8.08 o 
  -7   1  12       13.26       12.68      1.51 o 
  -6   1  12       20.49       14.21      1.43 o 
  -5   1  12        4.64        3.63      0.80 o 
  -4   1  12       20.11       24.71      2.84 o 
  -3   1  12        8.67        8.65      0.81 o 
  -2   1  12       61.48       58.55      1.77 o 
  -1   1  12       65.95       56.88      1.96 o 
   0   1  12       67.54       59.45      1.77 o 
   1   1  12       25.00       25.86      1.19 o 
   2   1  12        4.69        5.79      0.62 o 
   3   1  12       10.49       11.57      0.80 o 
   4   1  12        0.85        0.89      0.37 o 
   5   1  12       17.47       16.81      1.50 o 
   6   1  12        0.05        0.98      1.73 o 
   7   1  12        3.82        4.57      0.98 o 
 -16   2  12        0.23        0.26      0.50 o 
 -15   2  12       13.14       11.02      1.24 o 
 -14   2  12       35.82       32.59      4.07 o 
 -13   2  12        4.94        6.17      1.57 o 
 -12   2  12      202.79      214.31      8.39 o 
 -11   2  12       34.60       37.40      3.72 o 
 -10   2  12       91.88       95.34      5.88 o 
  -9   2  12      502.23      510.82      8.77 o 
  -8   2  12       22.65       25.15      2.05 o 
  -7   2  12      233.53      245.68      4.74 o 
  -6   2  12        0.68        1.18      0.56 o 
  -5   2  12       98.06      105.93      3.19 o 
  -4   2  12        7.93        9.11      1.17 o 
  -3   2  12        0.04       -0.09      0.50 o 
  -2   2  12        0.08       -0.58      0.66 o 
  -1   2  12        0.00        0.00      0.44 o 
   0   2  12       19.73       18.54      1.06 o 
   1   2  12      109.45      106.52      2.34 o 
   2   2  12        1.96        1.34      0.37 o 
   3   2  12       18.56       18.93      1.11 o 
   4   2  12       71.17       73.21      2.06 o 
   5   2  12        2.88        2.96      0.55 o 
   6   2  12        0.09        0.85      0.47 o 
   7   2  12       19.91       16.35      1.20 o 
 -15   3  12        3.22        3.07      1.05 o 
 -14   3  12       18.02       15.81      1.46 o 
 -13   3  12       18.79       16.27      2.20 o 
 -12   3  12        1.56        2.12      1.03 o 
 -11   3  12      257.27      262.03      9.09 o 
 -10   3  12      545.68      576.66      8.87 o 
  -9   3  12        1.41        1.38      0.66 o 
  -8   3  12       99.93       92.54      3.20 o 
  -7   3  12       26.32       24.17      1.67 o 
  -6   3  12        6.17        6.09      0.74 o 
  -5   3  12       14.32       13.43      1.05 o 
  -4   3  12       60.08       59.52      2.14 o 
  -3   3  12       21.58       30.56      1.79 o 
  -2   3  12        8.38        8.50      1.16 o 
  -1   3  12       15.90       17.45      1.27 o 
   0   3  12       19.39       18.95      1.34 o 
   1   3  12      244.28      268.03      4.07 o 
   2   3  12        0.33        0.42      0.41 o 
   3   3  12        5.53        6.40      0.93 o 
   4   3  12       87.12       87.80      3.03 o 
   5   3  12       14.45       13.41      1.75 o 
   6   3  12        1.27        0.32      0.58 o 
 -13   4  12       48.37       44.84      2.96 o 
 -12   4  12       11.11        9.89      1.59 o 
 -11   4  12       13.48       12.90      1.45 o 
 -10   4  12        0.20       -0.57      0.57 o 
  -9   4  12       37.92       39.82      2.01 o 
  -8   4  12       81.50       82.82      2.92 o 
  -7   4  12        1.88        1.16      0.56 o 
  -6   4  12       23.69       23.82      1.66 o 
  -5   4  12        5.99        6.42      0.92 o 
  -4   4  12        5.65        3.46      0.84 o 
  -3   4  12       47.22       42.48      3.62 o 
  -2   4  12       16.03       14.36      2.13 o 
  -1   4  12        4.05        3.49      0.80 o 
   0   4  12      102.72      109.66      3.67 o 
   1   4  12      309.42      300.65      6.80 o 
   2   4  12      179.35      178.74      6.45 o 
   3   4  12       52.08       50.50      3.33 o 
   4   4  12       39.96       37.24      2.75 o 
 -10   5  12       52.17       51.48      3.77 o 
  -9   5  12       66.73       70.96      2.91 o 
  -8   5  12       48.81       48.08      3.50 o 
  -7   5  12        3.92        4.51      1.07 o 
  -6   5  12       15.15       18.06      1.64 o 
  -5   5  12        9.03        9.92      1.24 o 
  -4   5  12       66.37       58.96      2.79 o 
  -3   5  12       56.70       50.97      3.70 o 
  -2   5  12       47.99       50.62      3.57 o 
  -1   5  12       22.04       29.15      2.28 o 
   0   5  12        3.48        4.03      0.75 o 
   1   5  12        2.15        2.13      0.82 o 
   2   5  12        4.83        3.19      0.86 o 
  -6   6  12       13.18       15.09      1.71 o 
  -5   6  12        0.01       -0.15      0.56 o 
  -4   6  12        0.03       -0.62      0.62 o 
  -3   6  12        0.31        0.71      0.67 o 
 -16   1  13       16.52       22.43      1.59 o 
 -15   1  13        4.40        3.49      0.77 o 
 -14   1  13        2.56        1.48      0.63 o 
 -13   1  13       31.56       31.79      2.17 o 
 -12   1  13       29.29       28.20      2.11 o 
 -11   1  13      186.43      176.46      5.19 o 
 -10   1  13        0.22        0.74      0.64 o 
  -9   1  13        2.31        1.74      0.66 o 
  -8   1  13      376.45      378.73      7.39 o 
  -7   1  13      122.23      128.72      3.43 o 
  -6   1  13       11.22        7.60      0.96 o 
  -5   1  13      365.31      349.84      5.79 o 
  -4   1  13      173.52      151.31      3.83 o 
  -3   1  13       21.57       20.64      1.46 o 
  -2   1  13       37.01       34.17      1.55 o 
  -1   1  13        8.39        3.87      0.56 o 
   0   1  13       17.92       17.24      0.97 o 
   1   1  13       13.40       14.70      0.90 o 
   2   1  13        0.50       -0.29      0.37 o 
   3   1  13       12.44       14.88      1.13 o 
   4   1  13       46.25       48.91      2.40 o 
   5   1  13        8.56        8.28      0.96 o 
   6   1  13       71.69       78.34      2.64 o 
 -15   2  13       23.38       25.50      2.49 o 
 -14   2  13       52.99       59.12      3.94 o 
 -13   2  13       19.24       14.31      2.14 o 
 -12   2  13       10.26       12.05      2.08 o 
 -11   2  13       33.11       35.71      3.54 o 
 -10   2  13        6.97        6.34      1.70 o 
  -9   2  13       95.60      100.19      5.94 o 
  -8   2  13        1.44        1.34      1.13 o 
  -7   2  13        0.52       -0.09      0.58 o 
  -6   2  13       22.06       16.07      1.32 o 
  -5   2  13       21.12       23.29      1.56 o 
  -4   2  13      175.36      172.15      4.16 o 
  -3   2  13      179.34      172.58      4.13 o 
  -2   2  13       28.07       25.43      2.71 o 
  -1   2  13        8.14        5.42      0.80 o 
   0   2  13       32.28       26.93      1.34 o 
   1   2  13       45.41       39.98      1.58 o 
   2   2  13       12.49       11.91      0.76 o 
   3   2  13       16.80       18.08      1.01 o 
   4   2  13       12.79       13.80      0.98 o 
   5   2  13        2.53        2.72      0.58 o 
 -14   3  13        1.16        1.59      0.76 o 
 -13   3  13       22.06       29.01      2.71 o 
 -12   3  13      193.28      198.62      7.38 o 
 -11   3  13        0.40        1.54      1.03 o 
 -10   3  13       55.47       47.85      3.91 o 
  -9   3  13        0.41       -0.22      0.71 o 
  -8   3  13       33.76       36.37      2.38 o 
  -7   3  13      104.74      111.39      4.20 o 
  -6   3  13       14.27       12.64      1.18 o 
  -5   3  13      117.40      115.54      3.37 o 
  -4   3  13       10.76       10.56      1.32 o 
  -3   3  13       64.15       55.08      2.79 o 
  -2   3  13      241.47      230.33      5.58 o 
  -1   3  13        1.38       -0.19      0.56 o 
   0   3  13        3.16        3.02      0.56 o 
   1   3  13        5.53        5.68      0.87 o 
   2   3  13        4.84        6.07      1.23 o 
   3   3  13        0.01        0.12      0.57 o 
   4   3  13        1.44        1.84      0.81 o 
 -12   4  13       42.10       43.20      2.96 o 
 -11   4  13       34.06       37.33      2.97 o 
 -10   4  13      135.78      147.47      6.10 o 
  -9   4  13       43.22       41.28      3.08 o 
  -8   4  13        0.73        0.60      0.46 o 
  -7   4  13        0.00       -0.27      0.46 o 
  -6   4  13        0.00        1.26      0.70 o 
  -5   4  13        9.52        9.65      1.22 o 
  -4   4  13       10.81        8.18      1.66 o 
  -3   4  13      108.84      105.37      5.33 o 
  -2   4  13       31.59       30.36      2.83 o 
  -1   4  13        0.35        1.24      0.88 o 
   0   4  13        9.05        9.51      1.07 o 
   1   4  13        6.06        7.93      1.29 o 
   2   4  13        1.28        1.78      0.65 o 
  -9   5  13        0.01       -0.23      0.66 o 
  -8   5  13        1.90        2.41      2.16 o 
  -7   5  13        1.54        0.87      0.54 o 
  -6   5  13        0.75        0.12      0.51 o 
  -5   5  13       44.43       45.19      3.20 o 
  -4   5  13        6.46        6.31      1.36 o 
  -3   5  13        1.73        1.23      0.64 o 
  -2   5  13        4.74        4.08      1.02 o 
  -1   5  13       70.58       67.49      3.45 o 
 -15   0  14        0.97        0.67      0.81 o 
 -14   0  14       11.92       12.20      1.79 o 
 -13   0  14        0.73        1.67      0.96 o 
 -12   0  14        8.19        8.53      1.63 o 
 -11   0  14        0.04        0.01      0.92 o 
 -10   0  14        7.16        6.87      1.57 o 
  -9   0  14       93.94       91.96      5.22 o 
  -8   0  14      173.38      183.16      4.87 o 
  -7   0  14      321.31      326.13      6.60 o 
  -6   0  14       83.11       74.25      4.47 o 
  -5   0  14      229.79      220.31      7.79 o 
  -4   0  14      421.94      381.85     10.36 o 
  -3   0  14      213.30      210.70      7.76 o 
  -2   0  14      175.45      171.60      4.84 o 
  -1   0  14       16.55       15.37      1.54 o 
   0   0  14      236.03      255.02      5.78 o 
   1   0  14       39.19       41.01      2.78 o 
   2   0  14       40.98       49.10      2.37 o 
   3   0  14       36.83       35.75      1.89 o 
   4   0  14       40.62       49.95      3.15 o 
 -15   1  14        3.46        3.85      0.74 o 
 -14   1  14        2.23        0.74      0.51 o 
 -13   1  14        5.97        6.80      1.00 o 
 -12   1  14        0.54        0.54      1.24 o 
 -11   1  14       15.57       22.80      2.75 o 
 -10   1  14       11.19       17.78      2.46 o 
  -9   1  14       10.41       10.35      1.23 o 
  -8   1  14       20.07       18.26      1.58 o 
  -7   1  14      101.52      101.33      3.02 o 
  -6   1  14       72.05       60.38      2.39 o 
  -5   1  14      430.97      405.63      6.20 o 
  -4   1  14      157.84      138.85      3.65 o 
  -3   1  14       39.37       48.57      2.64 o 
  -2   1  14        1.22        1.48      0.65 o 
  -1   1  14       10.32       11.20      0.95 o 
   0   1  14        0.02       -0.18      0.40 o 
   1   1  14        2.57        3.73      0.60 o 
   2   1  14        0.37        0.62      0.34 o 
   3   1  14       17.16       16.48      1.06 o 
   4   1  14        4.48        3.81      0.66 o 
 -14   2  14        3.31        5.18      1.24 o 
 -13   2  14        0.83        0.23      0.71 o 
 -12   2  14       16.66       19.69      2.43 o 
 -11   2  14       12.57       12.75      2.11 o 
 -10   2  14       10.82       10.61      1.93 o 
  -9   2  14        9.63        9.75      1.22 o 
  -8   2  14      126.57      134.55      6.67 o 
  -7   2  14        6.59        7.16      1.07 o 
  -6   2  14      122.74      119.59      4.08 o 
  -5   2  14       33.93       38.59      1.95 o 
  -4   2  14       25.42       22.61      1.79 o 
  -3   2  14       49.42       41.52      2.41 o 
  -2   2  14      104.25      108.93      4.72 o 
  -1   2  14       18.36       21.80      2.12 o 
   0   2  14       38.84       37.25      2.14 o 
   1   2  14       10.06        7.52      0.77 o 
   2   2  14        2.36        2.56      1.08 o 
   3   2  14        3.83        3.35      0.93 o 
 -13   3  14        0.15        0.52      0.59 o 
 -12   3  14        0.04        0.82      0.75 o 
 -11   3  14       15.32       18.17      2.27 o 
 -10   3  14       17.00       22.97      2.59 o 
  -9   3  14        0.15       -0.56      0.87 o 
  -8   3  14        2.64        5.20      1.50 o 
  -7   3  14        8.67        8.33      1.72 o 
  -6   3  14       18.36       19.92      1.65 o 
  -5   3  14      300.13      302.99      8.28 o 
  -4   3  14       86.40       91.74      4.66 o 
  -3   3  14      161.69      163.65      6.23 o 
  -2   3  14       25.04       23.96      1.76 o 
  -1   3  14       40.36       38.84      2.16 o 
   0   3  14        1.14        0.21      0.68 o 
   1   3  14        0.70        1.94      0.50 o 
   2   3  14        1.91        2.90      0.78 o 
 -11   4  14        3.52        2.12      0.83 o 
 -10   4  14       19.17       19.21      2.11 o 
  -9   4  14        2.77        3.50      1.11 o 
  -7   4  14        0.41       -0.10      0.68 o 
  -6   4  14       15.54       16.29      2.04 o 
  -5   4  14       30.19       33.50      2.89 o 
  -4   4  14      140.82      133.75      5.61 o 
  -3   4  14       17.37       23.37      2.35 o 
  -2   4  14        9.38        8.18      1.36 o 
  -1   4  14        4.04        5.05      1.05 o 
 -14   1  15        5.71        7.06      1.28 o 
 -13   1  15       31.68       39.19      3.01 o 
 -12   1  15        9.67       10.58      1.72 o 
 -11   1  15       33.60       35.99      3.15 o 
 -10   1  15        9.35       10.87      1.86 o 
  -9   1  15       59.52       60.47      2.70 o 
  -8   1  15        0.97        1.64      0.55 o 
  -7   1  15      255.42      265.80      4.69 o 
  -6   1  15        0.02        1.70      0.56 o 
  -5   1  15      426.08      388.71      7.84 o 
  -4   1  15        6.43        7.95      1.12 o 
  -3   1  15      118.37      109.25      3.75 o 
  -2   1  15       12.17       10.57      2.82 o 
  -1   1  15      139.21      137.74      5.31 o 
   0   1  15        8.94       10.32      1.11 o 
   1   1  15        0.03        0.29      0.41 o 
   2   1  15        0.00       -0.33      0.51 o 
 -13   2  15        0.02        1.23      0.76 o 
 -12   2  15        5.19        6.97      1.42 o 
 -11   2  15       17.17       15.14      2.03 o 
 -10   2  15       39.10       39.52      3.33 o 
  -9   2  15       19.20       20.36      1.62 o 
  -8   2  15       17.99       18.46      1.60 o 
  -7   2  15        3.72        3.38      0.63 o 
  -6   2  15      102.52      112.98      3.06 o 
  -5   2  15       26.82       19.81      1.60 o 
  -4   2  15      261.96      257.68      5.58 o 
  -3   2  15        5.92        3.89      0.77 o 
  -2   2  15       71.88       69.48      2.95 o 
  -1   2  15       29.48       28.14      1.77 o 
   0   2  15       69.35       73.67      2.67 o 
   1   2  15       72.47       83.42      3.81 o 
 -11   3  15        0.03       -0.58      0.76 o 
 -10   3  15        9.95       12.38      1.81 o 
  -9   3  15        4.04        4.96      0.79 o 
  -8   3  15        1.89        1.39      0.56 o 
  -7   3  15       61.58       62.05      3.73 o 
  -6   3  15      106.66      108.18      5.03 o 
  -5   3  15        0.43        0.79      0.74 o 
  -4   3  15       88.84       80.87      4.32 o 
  -3   3  15        1.12        1.07      0.79 o 
  -2   3  15        0.47        1.57      0.80 o 
  -1   3  15        9.11        6.50      1.15 o 
  -7   4  15       69.35       74.74      3.67 o 
  -6   4  15        6.37        6.22      1.17 o 
  -5   4  15        5.37        5.13      1.10 o 
  -4   4  15       90.84       98.00      4.23 o 
  -8   0  16       54.76       57.85      3.30 o 
  -7   0  16       35.65       32.30      2.61 o 
  -6   0  16       23.00       25.64      2.38 o 
  -5   0  16        1.17        0.66      0.65 o 
  -4   0  16       42.77       39.98      3.00 o 
  -3   0  16       42.90       38.27      2.90 o 
  -2   0  16       16.70       15.70      1.84 o 
  -1   0  16        4.00        2.90      0.85 o 
 -11   1  16        2.00        3.86      1.16 o 
 -10   1  16       11.77       13.47      1.75 o 
  -9   1  16        8.01        9.27      1.01 o 
  -8   1  16       14.21       16.76      1.38 o 
  -7   1  16       48.76       43.33      2.09 o 
  -6   1  16       30.65       27.73      1.72 o 
  -5   1  16        0.87       -0.18      0.75 o 
  -4   1  16       19.22       17.57      1.40 o 
  -3   1  16        9.32        7.67      0.98 o 
  -2   1  16        6.95        5.63      0.81 o 
  -1   1  16        5.49        5.08      0.84 o 
 -10   2  16       35.92       43.88      3.08 o 
  -9   2  16       26.59       30.05      1.72 o 
  -8   2  16       31.30       31.02      1.98 o 
  -7   2  16        0.26        0.30      0.43 o 
  -6   2  16       19.69       20.62      1.43 o 
  -5   2  16        5.37        4.22      0.74 o 
  -4   2  16       70.09       75.24      2.70 o 
  -3   2  16       19.57       20.01      1.39 o 
  -2   2  16        2.17        2.43      0.58 o 
  -6   3  16        5.15        2.70      0.77 o 
  -5   3  16        0.20        0.67      0.50 o 
                                                 
